# Supplementary material for: 2-(4-Methyl­phen­yl)-2-oxoethyl 3-bromo­benzoate
Source: Acta Crystallogr Sect E Struct Rep Online. 2012 Nov 28;68(Pt 12):o3465. doi: 10.1107/S1600536812046995 (PMC3589039; doi:10.1107/S1600536812046995)
Supplement: Supplementary file 1 [file e-68-o3465-sup1.cif]

##############################################################################
#                                                                            #
# This CIF contains the data in a paper accepted for publication in          #
# Acta Crystallographica Section E. It conforms to the requirements of       #
# Notes for Authors for Acta Crystallographica Section E, and has been       #
# peer reviewed under the auspices of the IUCr Commission on Journals.       #
#                                                                            #
# Full details of the Crystallographic Information File format               #
# are given in the paper "The Crystallographic Information File (CIF):       #
# a New Standard Archive File for Crystallography" by S. R. Hall, F. H.      #
# Allen and I. D. Brown [Acta Cryst. (1991), A47, 655-685].                  #
#                                                                            #
# The current version of the core CIF dictionary is obtainable from          #
# ftp://ftp.iucr.org/pub/cif_core.dic.                                       #
#                                                                            #
# Software is freely available for graphical display of the structure(s)     #
# in this CIF. For information consult the CIF software page                 #
# http://www.iucr.org/resources/cif/software.                                #
#                                                                            #
# This file may be used for bona fide research purposes within the           #
# scientific community so long as proper attribution is given to the journal # 
# article from which it was obtained.                                        #
#                                                                            #
##############################################################################
data_I
_audit_creation_method     SHELXL-97
_chemical_name_systematic
;
2-(4-Methylphenyl)-2-oxoethyl 3-bromobenzoate
;
_chemical_name_common     ?
_chemical_formula_moiety     'C16 H13 Br O3'
_chemical_formula_sum     'C16 H13 Br O3'
_chemical_formula_iupac     'C16 H13 Br O3'
_chemical_formula_weight     333.17
_chemical_melting_point     ?
_symmetry_cell_setting     triclinic
_symmetry_space_group_name_H-M     'P -1'
_symmetry_space_group_name_Hall     '-P 1'
loop_
    _symmetry_equiv_pos_as_xyz
    'x, y, z'
    '-x, -y, -z'
_cell_length_a     4.7977(3)
_cell_length_b     10.9951(7)
_cell_length_c     14.1645(8)
_cell_angle_alpha     74.829(5)
_cell_angle_beta     87.758(5)
_cell_angle_gamma     79.327(5)
_cell_volume     708.64(7)
_cell_formula_units_Z     2
_cell_measurement_reflns_used     2186
_cell_measurement_theta_min     2.9748
_cell_measurement_theta_max     28.9816
_cell_measurement_temperature     295(2)
_exptl_crystal_description     plate
_exptl_crystal_colour     colourless
_exptl_crystal_size_max     0.25
_exptl_crystal_size_mid     0.2
_exptl_crystal_size_min     0.08
_exptl_crystal_density_diffrn     1.561
_exptl_crystal_density_method     'not measured'
_exptl_crystal_F_000     336
_exptl_absorpt_coefficient_mu     2.904
_exptl_absorpt_correction_type     multi-scan
_exptl_absorpt_process_details     '(CrysAlis PRO; Agilent, 2010)'
_exptl_absorpt_correction_T_min     0.33477
_exptl_absorpt_correction_T_max     1.00000
_exptl_special_details     ?
_diffrn_ambient_temperature     295(2)
_diffrn_radiation_type     MoK\a
_diffrn_radiation_wavelength     0.71073
_diffrn_radiation_source     'Enhance (Mo) X-ray Source'
_diffrn_radiation_monochromator     'graphite'
_diffrn_measurement_device_type     'Agilent Xcalibur Eos'
_diffrn_measurement_method     '\w-scan'
_diffrn_detector_area_resol_mean     16.1544
_diffrn_reflns_number     7924
_diffrn_reflns_av_R_equivalents     0.0259
_diffrn_reflns_av_sigmaI/netI     0.0282
_diffrn_reflns_theta_min     2.98
_diffrn_reflns_theta_max     25.00
_diffrn_reflns_theta_full     25.00
_diffrn_measured_fraction_theta_max     0.998
_diffrn_measured_fraction_theta_full     0.998
_diffrn_reflns_limit_h_min     -5
_diffrn_reflns_limit_h_max     5
_diffrn_reflns_limit_k_min     -12
_diffrn_reflns_limit_k_max     13
_diffrn_reflns_limit_l_min     -16
_diffrn_reflns_limit_l_max     16
_refine_special_details
;
Refinement of <i>F</i>^2^ against ALL reflections. The weighted <i>R</i>-factor
<i>wR</i> and goodness of fit <i>S</i> are based on <i>F</i>^2^, conventional
<i>R</i>-factors <i>R</i> are based on <i>F</i>, with <i>F</i> set to zero for
negative <i>F</i>^2^. The threshold expression of <i>F</i>^2^ >
\s(<i>F</i>^2^) is used only for calculating <i>R</i>-factors(gt) <i>etc</i>.
and is not relevant to the choice of reflections for refinement.
<i>R</i>-factors based on <i>F</i>^2^ are statistically about twice as large
as those based on <i>F</i>, and <i>R</i>- factors based on ALL data will be
even larger.
;
_reflns_number_total     2501
_reflns_number_gt     1768
_reflns_threshold_expression     I>2\s(I)
_refine_ls_structure_factor_coef     Fsqd
_refine_ls_matrix_type     full
_refine_ls_R_factor_all     0.0610
_refine_ls_R_factor_gt     0.0378
_refine_ls_wR_factor_gt     0.0962
_refine_ls_wR_factor_ref     0.1063
_refine_ls_goodness_of_fit_ref     1.053
_refine_ls_restrained_S_all     1.053
_refine_ls_number_reflns     2501
_refine_ls_number_parameters     192
_refine_ls_number_restraints     0
_refine_ls_hydrogen_treatment     constr
_refine_ls_weighting_scheme     calc
_refine_ls_weighting_details
         'calc w=1/[\s^2^(Fo^2^)+(0.0530P)^2^+0.0904P] where P=(Fo^2^+2Fc^2^)/3'
_atom_sites_solution_hydrogens     geom
_atom_sites_solution_primary     direct
_atom_sites_solution_secondary     difmap
_refine_ls_shift/su_max     0.001
_refine_ls_shift/su_mean     0.000
_refine_diff_density_max     0.442
_refine_diff_density_min     -0.416
_refine_ls_extinction_method     none
_refine_ls_extinction_coef     ?
loop_
    _atom_type_symbol
    _atom_type_description
    _atom_type_scat_dispersion_real
    _atom_type_scat_dispersion_imag
    _atom_type_scat_source
    'C' 'C' 0.0033 0.0016
                         'International Tables Vol C Tables 4.2.6.8 and 6.1.1.4'
    'H' 'H' 0.0000 0.0000
                         'International Tables Vol C Tables 4.2.6.8 and 6.1.1.4'
    'O' 'O' 0.0106 0.0060
                         'International Tables Vol C Tables 4.2.6.8 and 6.1.1.4'
    'Br' 'Br' -0.2901 2.4595
                         'International Tables Vol C Tables 4.2.6.8 and 6.1.1.4'
_computing_data_collection     'CrysAlis PRO (Agilent, 2010)'
_computing_cell_refinement     'CrysAlis PRO (Agilent, 2010)'
_computing_data_reduction     'CrysAlis PRO (Agilent, 2010)'
_computing_structure_solution     'SIR92 (Altomare <i>et al.</i>, 1993)'
_computing_structure_refinement     'SHELXL97 (Sheldrick, 2008)'
_computing_molecular_graphics
            'SHELXTL (Sheldrick, 2008) and Mercury (Macrae <i>et al.</i>, 2008)'
_computing_publication_material     'SHELXL97 (Sheldrick, 2008)'
loop_
    _atom_site_type_symbol
    _atom_site_label
    _atom_site_fract_x
    _atom_site_fract_y
    _atom_site_fract_z
    _atom_site_U_iso_or_equiv
    _atom_site_adp_type
    _atom_site_calc_flag
    _atom_site_refinement_flags
    _atom_site_occupancy
    _atom_site_symmetry_multiplicity
    _atom_site_disorder_assembly
    _atom_site_disorder_group
    C C1 -0.0123(5) 0.2958(2) 0.3969(2) 0.0458(6) Uani d . 1 1 . .
    C C2 -0.0749(6) 0.3618(3) 0.3014(2) 0.0526(7) Uani d . 1 1 . .
    H H2 -0.0098 0.4380 0.2744 0.049(8) Uiso calc R 1 1 . .
    C C3 -0.2350(6) 0.3141(3) 0.2459(2) 0.0600(8) Uani d . 1 1 . .
    Br Br3 -0.32035(10) 0.40451(4) 0.11376(3) 0.1043(2) Uani d . 1 1 . .
    C C4 -0.3331(7) 0.2016(3) 0.2848(3) 0.0694(9) Uani d . 1 1 . .
    H H4 -0.4406 0.1701 0.2467 0.079(10) Uiso calc R 1 1 . .
    C C5 -0.2713(7) 0.1369(3) 0.3799(3) 0.0715(9) Uani d . 1 1 . .
    H H5 -0.3383 0.0612 0.4067 0.088(12) Uiso calc R 1 1 . .
    C C6 -0.1099(6) 0.1829(3) 0.4368(2) 0.0576(7) Uani d . 1 1 . .
    H H6 -0.0674 0.1381 0.5015 0.069(9) Uiso calc R 1 1 . .
    C C7 0.1605(6) 0.3501(3) 0.4556(2) 0.0473(7) Uani d . 1 1 . .
    O O7 0.2638(5) 0.4429(2) 0.42375(15) 0.0679(6) Uani d . 1 1 . .
    O O8 0.1859(5) 0.2813(2) 0.54790(14) 0.0658(6) Uani d . 1 1 . .
    C C9 0.3630(7) 0.3139(3) 0.6129(2) 0.0609(8) Uani d . 1 1 . .
    H H91 0.2473 0.3539 0.6581 0.081(11) Uiso calc R 1 1 . .
    H H92 0.4775 0.3739 0.5760 0.071(10) Uiso calc R 1 1 . .
    C C10 0.5507(6) 0.1933(3) 0.6681(2) 0.0524(7) Uani d . 1 1 . .
    O O10 0.5558(5) 0.0932(2) 0.64683(19) 0.0828(7) Uani d . 1 1 . .
    C C11 0.7323(6) 0.1995(3) 0.74883(19) 0.0492(7) Uani d . 1 1 . .
    C C12 0.9153(7) 0.0901(3) 0.7958(2) 0.0662(8) Uani d . 1 1 . .
    H H12 0.9238 0.0154 0.7758 0.084(11) Uiso calc R 1 1 . .
    C C13 1.0847(7) 0.0896(3) 0.8713(3) 0.0729(9) Uani d . 1 1 . .
    H H13 1.2053 0.0143 0.9022 0.090(11) Uiso calc R 1 1 . .
    C C14 1.0804(6) 0.1984(3) 0.9026(2) 0.0621(8) Uani d . 1 1 . .
    C C141 1.2672(8) 0.1975(4) 0.9864(3) 0.0861(11) Uani d . 1 1 . .
    H H14A 1.2630 0.2839 0.9899 0.129 Uiso calc R 1 1 . .
    H H14B 1.4583 0.1588 0.9760 0.129 Uiso calc R 1 1 . .
    H H14C 1.1988 0.1493 1.0466 0.129 Uiso calc R 1 1 . .
    C C15 0.8999(7) 0.3084(3) 0.8553(2) 0.0625(8) Uani d . 1 1 . .
    H H15 0.8935 0.3831 0.8751 0.087(12) Uiso calc R 1 1 . .
    C C16 0.7272(6) 0.3098(3) 0.7786(2) 0.0567(8) Uani d . 1 1 . .
    H H16 0.6078 0.3852 0.7471 0.057(8) Uiso calc R 1 1 . .
loop_
    _atom_site_aniso_label
    _atom_site_aniso_U_11
    _atom_site_aniso_U_22
    _atom_site_aniso_U_33
    _atom_site_aniso_U_12
    _atom_site_aniso_U_13
    _atom_site_aniso_U_23
    C1 0.0446(15) 0.0450(15) 0.0505(16) -0.0089(12) -0.0063(12) -0.0156(12)
    C2 0.0567(17) 0.0521(17) 0.0504(16) -0.0082(13) -0.0129(13) -0.0148(13)
    C3 0.0624(19) 0.0616(19) 0.0565(18) 0.0044(15) -0.0214(14) -0.0239(15)
    Br3 0.1370(4) 0.1121(4) 0.0632(3) -0.0071(3) -0.0476(2) -0.0254(2)
    C4 0.063(2) 0.070(2) 0.086(2) -0.0042(16) -0.0257(17) -0.0422(19)
    C5 0.076(2) 0.0570(19) 0.089(3) -0.0188(16) -0.0179(19) -0.0251(18)
    C6 0.0611(19) 0.0512(17) 0.0621(19) -0.0100(14) -0.0132(14) -0.0155(15)
    C7 0.0496(16) 0.0497(16) 0.0443(15) -0.0114(13) -0.0086(12) -0.0124(13)
    O7 0.0873(16) 0.0654(13) 0.0551(12) -0.0380(12) -0.0191(11) -0.0034(10)
    O8 0.0865(15) 0.0708(13) 0.0456(12) -0.0411(11) -0.0199(10) -0.0032(10)
    C9 0.077(2) 0.0640(18) 0.0477(17) -0.0278(16) -0.0182(16) -0.0116(15)
    C10 0.0626(18) 0.0583(18) 0.0428(15) -0.0261(14) 0.0009(13) -0.0140(13)
    O10 0.1036(18) 0.0669(14) 0.0898(17) -0.0245(13) -0.0233(14) -0.0314(13)
    C11 0.0514(17) 0.0560(16) 0.0409(15) -0.0174(13) -0.0016(12) -0.0080(13)
    C12 0.067(2) 0.0602(19) 0.071(2) -0.0069(15) -0.0087(17) -0.0184(16)
    C13 0.061(2) 0.074(2) 0.075(2) 0.0002(17) -0.0183(17) -0.0108(18)
    C14 0.0527(18) 0.085(2) 0.0456(16) -0.0219(16) -0.0094(13) -0.0029(16)
    C141 0.072(2) 0.114(3) 0.068(2) -0.025(2) -0.0261(18) -0.006(2)
    C15 0.071(2) 0.071(2) 0.0503(17) -0.0276(16) -0.0097(15) -0.0121(15)
    C16 0.069(2) 0.0532(17) 0.0463(16) -0.0164(14) -0.0158(14) -0.0035(14)
_geom_special_details
;
All s.u.'s (except the s.u. in the dihedral angle between two l.s. planes) are
estimated using the full covariance matrix. The cell s.u.'s are taken into
account individually in the estimation of s.u.'s in distances, angles and
torsion angles; correlations between s.u.'s in cell parameters are only used
when they are defined by crystal symmetry. An approximate (isotropic)
treatment of cell s.u.'s is used for estimating s.u.'s involving l.s. planes.
;
loop_
    _geom_bond_atom_site_label_1
    _geom_bond_atom_site_label_2
    _geom_bond_site_symmetry_2
    _geom_bond_distance
    _geom_bond_publ_flag
    C1 C2 . 1.372(4) ?
    C1 C6 . 1.382(4) ?
    C1 C7 . 1.494(4) ?
    C2 C3 . 1.376(4) ?
    C2 H2 . 0.9300 ?
    C3 C4 . 1.376(5) ?
    C3 Br3 . 1.895(3) ?
    C4 C5 . 1.364(5) ?
    C4 H4 . 0.9300 ?
    C5 C6 . 1.382(4) ?
    C5 H5 . 0.9300 ?
    C6 H6 . 0.9300 ?
    C7 O7 . 1.191(3) ?
    C7 O8 . 1.325(3) ?
    O8 C9 . 1.430(3) ?
    C9 C10 . 1.501(4) ?
    C9 H91 . 0.9700 ?
    C9 H92 . 0.9700 ?
    C10 O10 . 1.210(4) ?
    C10 C11 . 1.488(4) ?
    C11 C12 . 1.378(4) ?
    C11 C16 . 1.379(4) ?
    C12 C13 . 1.367(5) ?
    C12 H12 . 0.9300 ?
    C13 C14 . 1.376(5) ?
    C13 H13 . 0.9300 ?
    C14 C15 . 1.377(4) ?
    C14 C141 . 1.512(4) ?
    C141 H14A . 0.9600 ?
    C141 H14B . 0.9600 ?
    C141 H14C . 0.9600 ?
    C15 C16 . 1.387(4) ?
    C15 H15 . 0.9300 ?
    C16 H16 . 0.9300 ?
loop_
    _geom_angle_atom_site_label_1
    _geom_angle_atom_site_label_2
    _geom_angle_atom_site_label_3
    _geom_angle_site_symmetry_1
    _geom_angle_site_symmetry_3
    _geom_angle
    _geom_angle_publ_flag
    C2 C1 C6 . . 120.2(3) ?
    C2 C1 C7 . . 118.2(2) ?
    C6 C1 C7 . . 121.5(2) ?
    C1 C2 C3 . . 119.4(3) ?
    C1 C2 H2 . . 120.3 ?
    C3 C2 H2 . . 120.3 ?
    C4 C3 C2 . . 120.9(3) ?
    C4 C3 Br3 . . 119.6(2) ?
    C2 C3 Br3 . . 119.5(2) ?
    C5 C4 C3 . . 119.4(3) ?
    C5 C4 H4 . . 120.3 ?
    C3 C4 H4 . . 120.3 ?
    C4 C5 C6 . . 120.6(3) ?
    C4 C5 H5 . . 119.7 ?
    C6 C5 H5 . . 119.7 ?
    C1 C6 C5 . . 119.5(3) ?
    C1 C6 H6 . . 120.3 ?
    C5 C6 H6 . . 120.3 ?
    O7 C7 O8 . . 124.1(3) ?
    O7 C7 C1 . . 124.5(2) ?
    O8 C7 C1 . . 111.3(2) ?
    C7 O8 C9 . . 118.8(2) ?
    O8 C9 C10 . . 108.3(2) ?
    O8 C9 H91 . . 110.0 ?
    C10 C9 H91 . . 110.0 ?
    O8 C9 H92 . . 110.0 ?
    C10 C9 H92 . . 110.0 ?
    H91 C9 H92 . . 108.4 ?
    O10 C10 C11 . . 120.7(3) ?
    O10 C10 C9 . . 120.7(3) ?
    C11 C10 C9 . . 118.6(3) ?
    C12 C11 C16 . . 118.4(3) ?
    C12 C11 C10 . . 118.4(3) ?
    C16 C11 C10 . . 123.2(3) ?
    C13 C12 C11 . . 121.0(3) ?
    C13 C12 H12 . . 119.5 ?
    C11 C12 H12 . . 119.5 ?
    C12 C13 C14 . . 121.4(3) ?
    C12 C13 H13 . . 119.3 ?
    C14 C13 H13 . . 119.3 ?
    C13 C14 C15 . . 117.9(3) ?
    C13 C14 C141 . . 121.3(3) ?
    C15 C14 C141 . . 120.9(3) ?
    C14 C141 H14A . . 109.5 ?
    C14 C141 H14B . . 109.5 ?
    H14A C141 H14B . . 109.5 ?
    C14 C141 H14C . . 109.5 ?
    H14A C141 H14C . . 109.5 ?
    H14B C141 H14C . . 109.5 ?
    C14 C15 C16 . . 121.2(3) ?
    C14 C15 H15 . . 119.4 ?
    C16 C15 H15 . . 119.4 ?
    C11 C16 C15 . . 120.1(3) ?
    C11 C16 H16 . . 119.9 ?
    C15 C16 H16 . . 119.9 ?
loop_
    _geom_torsion_atom_site_label_1
    _geom_torsion_atom_site_label_2
    _geom_torsion_atom_site_label_3
    _geom_torsion_atom_site_label_4
    _geom_torsion_site_symmetry_1
    _geom_torsion_site_symmetry_2
    _geom_torsion_site_symmetry_3
    _geom_torsion_site_symmetry_4
    _geom_torsion
    _geom_torsion_publ_flag
    C6 C1 C2 C3 . . . . -0.2(4) ?
    C7 C1 C2 C3 . . . . -179.7(2) ?
    C1 C2 C3 C4 . . . . 0.1(4) ?
    C1 C2 C3 Br3 . . . . -179.7(2) ?
    C2 C3 C4 C5 . . . . 0.2(5) ?
    Br3 C3 C4 C5 . . . . -180.0(2) ?
    C3 C4 C5 C6 . . . . -0.5(5) ?
    C2 C1 C6 C5 . . . . -0.1(4) ?
    C7 C1 C6 C5 . . . . 179.4(3) ?
    C4 C5 C6 C1 . . . . 0.4(5) ?
    C2 C1 C7 O7 . . . . -5.0(4) ?
    C6 C1 C7 O7 . . . . 175.5(3) ?
    C2 C1 C7 O8 . . . . 175.4(2) ?
    C6 C1 C7 O8 . . . . -4.1(4) ?
    O7 C7 O8 C9 . . . . -4.4(4) ?
    C1 C7 O8 C9 . . . . 175.2(2) ?
    C7 O8 C9 C10 . . . . -132.6(3) ?
    O8 C9 C10 O10 . . . . 7.5(4) ?
    O8 C9 C10 C11 . . . . -173.0(2) ?
    O10 C10 C11 C12 . . . . 2.9(4) ?
    C9 C10 C11 C12 . . . . -176.6(3) ?
    O10 C10 C11 C16 . . . . -177.5(3) ?
    C9 C10 C11 C16 . . . . 3.1(4) ?
    C16 C11 C12 C13 . . . . 1.2(5) ?
    C10 C11 C12 C13 . . . . -179.2(3) ?
    C11 C12 C13 C14 . . . . -0.5(5) ?
    C12 C13 C14 C15 . . . . -0.1(5) ?
    C12 C13 C14 C141 . . . . 179.8(3) ?
    C13 C14 C15 C16 . . . . 0.1(5) ?
    C141 C14 C15 C16 . . . . -179.8(3) ?
    C12 C11 C16 C15 . . . . -1.2(4) ?
    C10 C11 C16 C15 . . . . 179.2(3) ?
    C14 C15 C16 C11 . . . . 0.5(5) ?
loop_
    _geom_hbond_atom_site_label_D
    _geom_hbond_atom_site_label_H
    _geom_hbond_atom_site_label_A
    _geom_hbond_site_symmetry_A
    _geom_hbond_distance_DH
    _geom_hbond_distance_HA
    _geom_hbond_distance_DA
    _geom_hbond_angle_DHA
    C5 H5 O10 2_556 0.93 2.44 3.198(4) 139.1
    C9 H92 O7 2_666 0.97 2.56 3.406(4) 146.4
_iucr_refine_instructions_details
;
TITL    wa-4 in P-1
CELL 0.71073   4.7977  10.9951  14.1645  74.829  87.758  79.327
ZERR    2.00   0.0003   0.0007   0.0008   0.005   0.005   0.005
LATT  1
SFAC    C   H   O  BR
UNIT    32  26  6  2
omit 0 50
L.S.   10
FMAP    2
PLAN   -5
bond $h
acta 50
conf
mpla c1 c2 c3 c4 c5 c6
mpla c1 c2 c3 c4 c5 c6 c7 o7 o8
mpla c11 c12 c13 c14 c15 c16 c10 o10 c9
mpla c11 c12 c13 c14 c15 c16
eqiv $1 -1-x,1-y,-z
eqiv $2 -x,-y,1-z
eqiv $3 1-x,1-y,1-z
rtab brbr br3 br3_$1
rtab cbr c3 br3 br3_$1
htab c5 o10_$2
htab c9 o7_$3
WGHT      0.0530      0.0904
FVAR       6.62361
C1    1   -0.012283    0.295810    0.396850    11.00000    0.04459    0.04505 =
         0.05053   -0.01556   -0.00628   -0.00894
C2    1   -0.074901    0.361780    0.301376    11.00000    0.05671    0.05208 =
         0.05041   -0.01484   -0.01292   -0.00815
AFIX  43
H2    2   -0.009823    0.437959    0.274437    11.00000    0.04953
AFIX   0
C3    1   -0.234978    0.314115    0.245854    11.00000    0.06242    0.06156 =
         0.05649   -0.02386   -0.02141    0.00439
BR3   4   -0.320354    0.404507    0.113756    11.00000    0.13699    0.11211 =
         0.06319   -0.02544   -0.04764   -0.00708
C4    1   -0.333097    0.201635    0.284832    11.00000    0.06337    0.07015 =
         0.08628   -0.04220   -0.02573   -0.00424
AFIX  43
H4    2   -0.440558    0.170045    0.246677    11.00000    0.07921
AFIX   0
C5    1   -0.271302    0.136917    0.379925    11.00000    0.07580    0.05698 =
         0.08950   -0.02514   -0.01785   -0.01876
AFIX  43
H5    2   -0.338342    0.061199    0.406733    11.00000    0.08855
AFIX   0
C6    1   -0.109904    0.182857    0.436822    11.00000    0.06111    0.05118 =
         0.06210   -0.01551   -0.01325   -0.00998
AFIX  43
H6    2   -0.067361    0.138077    0.501509    11.00000    0.06942
AFIX   0
C7    1    0.160472    0.350102    0.455613    11.00000    0.04961    0.04964 =
         0.04432   -0.01243   -0.00857   -0.01139
O7    3    0.263795    0.442885    0.423746    11.00000    0.08733    0.06544 =
         0.05511   -0.00336   -0.01913   -0.03801
O8    3    0.185870    0.281331    0.547899    11.00000    0.08644    0.07080 =
         0.04566   -0.00321   -0.01985   -0.04110
C9    1    0.362969    0.313911    0.612870    11.00000    0.07677    0.06398 =
         0.04769   -0.01156   -0.01824   -0.02775
AFIX  23
H91   2    0.247306    0.353864    0.658117    11.00000    0.08057
H92   2    0.477440    0.373914    0.576016    11.00000    0.07134
AFIX   0
C10   1    0.550736    0.193259    0.668074    11.00000    0.06259    0.05830 =
         0.04282   -0.01400    0.00089   -0.02605
O10   3    0.555827    0.093162    0.646824    11.00000    0.10364    0.06686 =
         0.08981   -0.03139   -0.02331   -0.02449
C11   1    0.732280    0.199546    0.748831    11.00000    0.05139    0.05601 =
         0.04088   -0.00806   -0.00163   -0.01739
C12   1    0.915337    0.090076    0.795807    11.00000    0.06679    0.06020 =
         0.07140   -0.01842   -0.00872   -0.00685
AFIX  43
H12   2    0.923788    0.015362    0.775836    11.00000    0.08384
AFIX   0
C13   1    1.084695    0.089608    0.871309    11.00000    0.06106    0.07397 =
         0.07552   -0.01081   -0.01833    0.00021
AFIX  43
H13   2    1.205296    0.014263    0.902176    11.00000    0.09069
AFIX   0
C14   1    1.080439    0.198364    0.902606    11.00000    0.05270    0.08472 =
         0.04559   -0.00286   -0.00946   -0.02188
C141  1    1.267195    0.197499    0.986441    11.00000    0.07180    0.11414 =
         0.06788   -0.00631   -0.02611   -0.02503
AFIX 137
H14A  2    1.263317    0.283883    0.989781    11.00000   -1.50000
H14B  2    1.458260    0.158616    0.976104    11.00000   -1.50000
H14C  2    1.198556    0.149449    1.046654    11.00000   -1.50000
AFIX   0
C15   1    0.899860    0.308368    0.855261    11.00000    0.07108    0.07069 =
         0.05033   -0.01211   -0.00971   -0.02768
AFIX  43
H15   2    0.893558    0.383065    0.875068    11.00000    0.08756
AFIX   0
C16   1    0.727209    0.309768    0.778566    11.00000    0.06877    0.05322 =
         0.04625   -0.00345   -0.01578   -0.01644
AFIX  43
H16   2    0.607778    0.385181    0.747124    11.00000    0.05695
HKLF 4
REM     wa-4 in P-1
REM R1 =  0.0378 for   1768 Fo > 4sig(Fo)  and  0.0610 for all   2501 data
REM    192 parameters refined using      0 restraints
END
WGHT      0.0530      0.0904
REM Highest difference peak  0.443,  deepest hole -0.416,  1-sigma level  0.048
Q1    1  -0.2025  0.3212  0.1139  11.00000  0.05    0.44
Q2    1   1.4522  0.2564  0.9558  11.00000  0.05    0.18
Q3    1  -0.1208  0.2685  0.4216  11.00000  0.05    0.17
Q4    1   0.4209  0.3716  0.7602  11.00000  0.05    0.16
Q5    1   1.1338  0.2549  1.0363  11.00000  0.05    0.15
;
data_global
_journal_date_recd_electronic     2012-11-09
_journal_date_accepted     2012-11-15
_journal_name_full     'Acta Crystallographica, Section E'
_journal_year     2012
_journal_volume     68
_journal_issue     12
_journal_page_first     o3465
_journal_page_last     o3465
_journal_paper_category     QO
_journal_paper_doi     10.1107/S1600536812046995
_journal_coeditor_code     NG5304
_publ_contact_author
;
Imtiaz Khan
Department of Chemistry
Quaid-i-Azam University
Islamabad-45320
Pakistan
;
_publ_contact_author_email     imtiaz_qau@yahoo.com
_publ_section_title
;
2-(4-Methylphenyl)-2-oxoethyl 3-bromobenzoate
;
loop_
    _publ_author_name
    _publ_author_address
    'Imtiaz Khan '
;
Department of Chemistry
Quaid-i-Azam University
Islamabad 45320
Pakistan
;
    'Aliya Ibrar '
;
Department of Chemistry
Quaid-i-Azam University
Islamabad 45320
Pakistan
;
    'Korza\'nski, Artur'
;
Department of Chemistry
Adam Mickiewicz University
Grunwaldzka 6
60-780 Pozna\'n
Poland
;
    'Kubicki, Maciej'
;
Department of Chemistry
Adam Mickiewicz University
Grunwaldzka 6
60-780 Pozna\'n
Poland
;
