# Supplementary material for: 2-(4-Methyl­phen­yl)-2-oxoethyl 3-bromo­benzoate
Source: Acta Crystallogr Sect E Struct Rep Online. 2012 Nov 28;68(Pt 12):o3465. doi: 10.1107/S1600536812046995 (PMC3589039; doi:10.1107/S1600536812046995)
Supplement: Supplementary file 2 [file e-68-o3465-Isup2.hkl]

#
# h,k,l, Fc-squared, Fo-squared, sigma(Fo-squared) and status flag
#
data_I
_shelx_title '    wa-4 in P-1'
_shelx_refln_list_code          4
_shelx_F_calc_maximum      159.20
_exptl_crystal_F_000       336.00
_reflns_d_resolution_high  0.8409
 
loop_
 _symmetry_equiv_pos_as_xyz
 'x, y, z'
 '-x, -y, -z'
 
_cell_length_a     4.7977
_cell_length_b    10.9951
_cell_length_c    14.1645
_cell_angle_alpha  74.829
_cell_angle_beta   87.758
_cell_angle_gamma  79.327
 
_shelx_F_squared_multiplier     1.000
 
loop_
 _refln_index_h
 _refln_index_k
 _refln_index_l
 _refln_F_squared_calc
 _refln_F_squared_meas
 _refln_F_squared_sigma
 _refln_observed_status
   1   0   0       49.83       58.93      1.10 o
   2   0   0     1242.80     1252.68      9.14 o
   3   0   0      241.47      224.13     14.02 o
   4   0   0        1.20        0.65      1.73 o
   5   0   0       28.08       34.45     11.67 o
  -5   1   0       15.90       17.27      9.99 o
  -4   1   0       54.92       48.72      4.14 o
  -3   1   0      188.41      173.49      5.38 o
  -2   1   0     2399.00     2415.37     13.89 o
  -1   1   0      995.03     1084.23      5.92 o
   1   1   0     3174.41     3104.31     13.51 o
   2   1   0       91.56       98.21      2.79 o
   3   1   0      129.32      134.31      6.58 o
   4   1   0       43.15       41.74      3.39 o
   5   1   0        5.00        3.88      3.40 o
  -5   2   0        1.57        0.40     11.51 o
  -4   2   0       44.10       45.41      4.06 o
  -3   2   0        2.04        2.81      1.24 o
  -2   2   0       35.08       37.91      1.75 o
  -1   2   0       12.06       12.27      0.74 o
   0   2   0     2862.29     2929.09     10.09 o
   1   2   0     1296.71     1401.18      9.24 o
   2   2   0      115.07      110.89      2.43 o
   3   2   0       36.42       40.25      2.87 o
   4   2   0      145.34      132.99      7.76 o
   5   2   0        1.23        0.00      3.86 o
  -5   3   0       10.08       12.35      2.89 o
  -4   3   0       12.73       10.10      2.33 o
  -3   3   0        1.68        2.83      1.30 o
  -2   3   0      194.34      214.53      7.01 o
  -1   3   0      416.69      383.36      4.41 o
   0   3   0      184.60      213.68      2.75 o
   1   3   0     2680.54     2667.62     20.67 o
   2   3   0      474.87      422.14     13.09 o
   3   3   0       18.38       18.65      2.01 o
   4   3   0        0.31        0.00      2.71 o
   5   3   0        4.90        7.72      3.87 o
  -4   4   0        8.34       10.86      2.38 o
  -3   4   0       11.41       11.60      1.70 o
  -2   4   0       93.02      117.69      3.09 o
  -1   4   0      652.95      621.97      7.12 o
   0   4   0     2198.88     2175.06     11.57 o
   1   4   0       65.44       55.93      2.19 o
   2   4   0      390.96      416.79      9.88 o
   3   4   0       61.73       67.97      3.57 o
   4   4   0       30.44       32.55      5.45 o
   5   4   0       58.45       61.70      7.24 o
  -4   5   0        0.04        0.22      1.57 o
  -3   5   0       37.06       41.49      2.96 o
  -2   5   0       57.39       56.99      2.53 o
  -1   5   0       75.61       74.10      2.48 o
   0   5   0      288.26      280.74      4.36 o
   1   5   0     1029.87     1178.07     10.17 o
   2   5   0      431.54      445.47      6.54 o
   3   5   0      218.27      232.81      8.39 o
   4   5   0        7.52        6.06      4.22 o
   5   5   0       52.66       54.44      7.61 o
  -4   6   0        0.25        2.17      2.14 o
  -3   6   0       34.93       41.05      3.03 o
  -2   6   0       74.21       76.13      3.00 o
  -1   6   0        2.35        2.10      0.83 o
   0   6   0      124.17      125.09      3.70 o
   1   6   0      657.09      714.01      7.64 o
   2   6   0       43.95       56.22      2.48 o
   3   6   0       45.45       43.01      1.32 o
   4   6   0        1.42        0.00      3.04 o
   5   6   0        1.61        3.95      3.68 o
  -4   7   0       10.66       11.65      2.79 o
  -3   7   0       13.92       16.81      2.82 o
  -2   7   0      189.43      200.22      4.98 o
  -1   7   0       28.22       25.65      1.65 o
   0   7   0       26.62       26.53      1.80 o
   1   7   0      127.60      122.38      3.87 o
   2   7   0        0.22        1.56      0.79 o
   3   7   0       26.84       29.39      2.07 o
   4   7   0        3.33        0.90      2.95 o
   5   7   0       14.41       12.26      3.59 o
  -3   8   0        0.07        0.00      2.10 o
  -2   8   0       17.53       24.74      2.98 o
  -1   8   0       74.03       78.63      3.58 o
   0   8   0      284.24      292.80      6.01 o
   1   8   0       62.99       67.82      3.36 o
   2   8   0        0.54        0.63      0.96 o
   3   8   0       21.62       21.46      4.26 o
   4   8   0        3.98       10.84      4.26 o
  -3   9   0        4.80        1.92      2.22 o
  -2   9   0        8.06       11.73      2.45 o
  -1   9   0       74.57       77.14      4.87 o
   0   9   0        0.64        0.24      1.36 o
   1   9   0      108.58      112.97      4.85 o
   2   9   0        4.10        3.89      2.11 o
   3   9   0        0.03        0.78      2.59 o
   4   9   0        6.06        1.34      4.11 o
  -2  10   0        0.13        1.73      2.30 o
  -1  10   0       11.18       21.13      3.11 o
   0  10   0      180.01      171.38      7.19 o
   1  10   0        0.13        1.02      1.68 o
   2  10   0        4.12        2.56      1.78 o
   3  10   0        1.14        2.85      2.61 o
   4  10   0        0.44        0.00      3.77 o
  -1  11   0        0.07        0.00      2.68 o
   0  11   0        2.59        3.33      2.24 o
   1  11   0       60.04       57.39      7.41 o
   2  11   0        6.55        6.82      2.91 o
   3  11   0       29.28       34.17      5.56 o
   0  12   0        1.80        2.19      2.29 o
   1  12   0       22.10       24.11      5.11 o
   2  12   0        0.12        0.00      5.98 o
  -2 -12   1        1.18        4.19      7.66 o
  -1 -12   1        1.72        0.00      3.57 o
   0 -12   1        1.33        3.25      4.88 o
  -3 -11   1        5.83        4.19      4.51 o
  -2 -11   1        2.49        0.10      2.23 o
  -1 -11   1        4.55        1.25      3.26 o
   0 -11   1       35.77       37.27      3.84 o
   1 -11   1        1.04        4.04      2.32 o
  -4 -10   1        4.55        9.06      5.21 o
  -3 -10   1        6.96        8.91      3.29 o
  -2 -10   1       39.92       39.11      3.69 o
  -1 -10   1        0.26        2.12      1.97 o
   0 -10   1       46.17       53.97      4.21 o
   1 -10   1        0.51        4.29      2.13 o
   2 -10   1       24.11       27.18      3.75 o
  -4  -9   1        3.65        3.47      4.43 o
  -3  -9   1        6.94        5.09      2.51 o
  -2  -9   1       75.41       77.95      4.66 o
  -1  -9   1       63.45       59.14      3.36 o
   0  -9   1        7.17        3.47      1.34 o
   1  -9   1       21.18       24.06      3.03 o
   2  -9   1        2.14        1.79      2.51 o
   3  -9   1       13.30       17.21      2.88 o
  -4  -8   1        1.40        1.52      2.90 o
  -3  -8   1       54.92       49.50      5.75 o
  -2  -8   1        7.76       10.54      1.13 o
  -1  -8   1        5.31        4.56      1.98 o
   0  -8   1      202.43      188.62      5.99 o
   1  -8   1       59.24       64.33      3.25 o
   2  -8   1       16.75       27.81      3.16 o
   3  -8   1        4.82        5.62      2.19 o
  -5  -7   1        0.02        0.00      3.18 o
  -4  -7   1        2.79        0.00      3.32 o
  -3  -7   1       12.17        8.36      2.48 o
  -2  -7   1      215.51      225.47      7.76 o
  -1  -7   1      165.27      166.69      3.91 o
   0  -7   1       60.31       57.59      2.35 o
   1  -7   1      109.71       99.04      2.64 o
   2  -7   1        6.32       12.11      2.17 o
   3  -7   1       30.98       27.82      3.45 o
   4  -7   1        2.29        0.00      2.84 o
  -5  -6   1        3.72        0.84      5.40 o
  -4  -6   1        5.06        6.63      3.19 o
  -3  -6   1       49.56       52.08      4.70 o
  -2  -6   1       69.00       79.60      3.61 o
  -1  -6   1        4.70        7.02      0.75 o
   0  -6   1      110.53      120.31      3.29 o
   1  -6   1       15.29       11.76      0.95 o
   2  -6   1      141.76      149.03      4.24 o
   3  -6   1        2.06        2.13      1.26 o
   4  -6   1        4.76        3.75      2.28 o
  -5  -5   1       33.81       39.35      6.50 o
  -4  -5   1        0.66        0.51      3.48 o
  -3  -5   1        2.22        0.00      1.16 o
  -2  -5   1       91.12       89.90      3.13 o
  -1  -5   1      446.26      441.59      4.63 o
   0  -5   1      756.14      745.78      6.96 o
   1  -5   1      109.67      106.30      2.57 o
   2  -5   1      223.62      209.47      5.00 o
   3  -5   1      206.16      220.58      6.41 o
   4  -5   1       21.06       18.55      2.60 o
  -5  -4   1        3.32        3.69      3.54 o
  -4  -4   1       44.30       43.45      6.57 o
  -3  -4   1       80.11       80.90      2.86 o
  -2  -4   1      780.49      819.10     20.46 o
  -1  -4   1      771.72      827.16      5.60 o
   0  -4   1     2396.59     2293.09     13.87 o
   1  -4   1       13.36       23.27      1.30 o
   2  -4   1       19.84       17.42      1.40 o
   3  -4   1      186.80      201.78      5.98 o
   4  -4   1        7.54       11.37      2.10 o
  -5  -3   1       29.17       22.11     10.08 o
  -4  -3   1       94.99       90.46      7.65 o
  -3  -3   1       35.22       36.86      2.77 o
  -2  -3   1     1171.28     1126.24     11.24 o
  -1  -3   1        2.18        4.24      0.57 o
   0  -3   1      805.54      853.16      7.67 o
   1  -3   1     1597.81     1626.73      8.02 o
   2  -3   1      184.58      230.29      4.45 o
   3  -3   1      135.77      128.39      4.64 o
   4  -3   1       21.62       21.42      2.98 o
   5  -3   1        0.07        0.00      2.69 o
  -5  -2   1        6.32        7.75      4.10 o
  -4  -2   1       46.29       47.74      5.64 o
  -3  -2   1        0.31        0.00      0.72 o
  -2  -2   1      194.95      201.70      3.57 o
  -1  -2   1     5712.52     5574.55     38.42 o
   0  -2   1     1336.33     1458.50      7.96 o
   1  -2   1     5536.11     5558.28     17.49 o
   2  -2   1      286.25      294.92      4.81 o
   3  -2   1       46.68       41.90      2.90 o
   4  -2   1        1.19        0.43      1.82 o
   5  -2   1        3.58        0.00      2.33 o
  -5  -1   1        0.44        0.00      3.71 o
  -4  -1   1        0.47        0.00      1.98 o
  -3  -1   1        5.14        4.08      1.15 o
  -2  -1   1      727.55      731.17      8.02 o
  -1  -1   1     5284.42     5163.94     27.83 o
   1  -1   1      154.59      163.23      2.08 o
   2  -1   1      312.85      331.18      4.88 o
   3  -1   1       17.15       20.04      2.53 o
   4  -1   1        2.98        1.06      2.38 o
   5  -1   1       25.12       25.19      5.35 o
  -5   0   1        2.50        2.17      4.35 o
  -4   0   1       74.65       67.24      4.38 o
  -3   0   1      197.38      187.83      4.06 o
  -2   0   1        0.23        0.32      0.47 o
  -1   0   1     1843.54     1777.78      7.56 o
   1   0   1      988.26      989.85      5.10 o
   2   0   1      522.57      524.66      5.81 o
   3   0   1      192.24      198.11      6.46 o
   4   0   1       39.05       37.43      3.62 o
   5   0   1       35.34       33.65      5.53 o
  -5   1   1        9.76        8.70      3.50 o
  -4   1   1       14.52       11.90      2.92 o
  -3   1   1       59.77       53.16      3.08 o
  -2   1   1      107.29      105.49      3.42 o
  -1   1   1      822.69      745.90      5.97 o
   1   1   1      809.38      804.84      5.81 o
   2   1   1      651.40      649.47      6.72 o
   3   1   1      932.74      970.24     12.55 o
   4   1   1       11.67       12.26      2.40 o
   5   1   1       25.49       32.41      5.49 o
  -5   2   1        1.01        0.00      5.24 o
  -4   2   1        4.83        3.90      1.53 o
  -3   2   1       65.77       71.18      3.70 o
  -2   2   1       14.11       38.78      4.07 o
  -1   2   1     6026.95     6135.90     22.61 o
   0   2   1     8636.95     8023.45     63.22 o
   1   2   1     6377.01     6577.26     40.83 o
   2   2   1       86.24       81.47      2.56 o
   3   2   1       21.88       19.77      1.57 o
   4   2   1       28.02       30.35      3.23 o
   5   2   1        4.37        3.58      3.37 o
  -5   3   1        5.46        5.69      3.74 o
  -4   3   1       11.81        7.72      2.04 o
  -3   3   1        0.39        0.88      1.03 o
  -2   3   1     1168.27     1196.16     17.90 o
  -1   3   1     1050.16     1126.70      8.45 o
   0   3   1     1067.83      987.33      6.57 o
   1   3   1     1623.65     1737.43     15.69 o
   2   3   1       11.08       11.95      1.93 o
   3   3   1      238.63      234.49      5.64 o
   4   3   1       10.53       12.75      3.76 o
   5   3   1        2.60       10.39      9.78 o
  -5   4   1        0.53        0.00      2.34 o
  -4   4   1        0.48        1.99      1.79 o
  -3   4   1       37.78       37.94      2.74 o
  -2   4   1      373.29      389.39      8.14 o
  -1   4   1      200.69      205.79      4.59 o
   0   4   1      443.66      456.10      5.71 o
   1   4   1      516.87      535.83      9.02 o
   2   4   1      662.21      719.91      9.90 o
   3   4   1      128.38      127.90      3.43 o
   4   4   1      179.88      178.65     10.72 o
   5   4   1       29.43       36.21      6.15 o
  -4   5   1       13.99       12.06      2.50 o
  -3   5   1       11.74        9.10      1.54 o
  -2   5   1        0.09        0.52      0.92 o
  -1   5   1      709.80      717.70     12.29 o
   0   5   1     1418.92     1485.37     10.99 o
   1   5   1      658.98      676.85      7.26 o
   2   5   1      271.20      249.85      5.53 o
   3   5   1       39.06       36.33      2.33 o
   4   5   1       98.41      112.59      8.85 o
   5   5   1        3.86        7.77      3.54 o
  -4   6   1       36.05       34.98      3.36 o
  -3   6   1       24.61       27.92      2.59 o
  -2   6   1       12.56        9.11      1.53 o
  -1   6   1       95.79      128.38      4.56 o
   0   6   1      670.96      731.48      9.39 o
   1   6   1      146.48      160.16      4.24 o
   2   6   1        5.33        5.81      1.34 o
   3   6   1       22.41       26.91      3.19 o
   4   6   1       93.96       90.78      7.92 o
   5   6   1        2.53        3.79      3.61 o
  -4   7   1        0.71        0.00      1.86 o
  -3   7   1       13.39       18.00      2.36 o
  -2   7   1       14.18       11.96      1.76 o
  -1   7   1       89.49      101.41      3.65 o
   0   7   1       44.68       41.51      3.08 o
   1   7   1      235.40      239.86      5.69 o
   2   7   1       48.44       47.59      2.79 o
   3   7   1        2.20        3.21      1.48 o
   4   7   1       83.37       90.71     10.73 o
   5   7   1        3.39        1.50      3.63 o
  -3   8   1        1.11        4.96      1.97 o
  -2   8   1       23.00       26.48      2.45 o
  -1   8   1       68.65       61.93      3.37 o
   0   8   1       96.62      100.40      5.41 o
   1   8   1      215.77      226.00      7.47 o
   2   8   1       27.59       29.54      2.43 o
   3   8   1        8.65        6.85      3.66 o
   4   8   1        0.09        4.22      4.60 o
   5   8   1       29.60       33.33      6.44 o
  -3   9   1        0.35        2.20      2.31 o
  -2   9   1       11.44       16.54      2.67 o
  -1   9   1       63.80       66.03      3.67 o
   0   9   1       84.42       69.22      5.64 o
   1   9   1       22.47       31.28      3.27 o
   2   9   1       36.11       35.12      2.78 o
   3   9   1       12.69        8.27      2.67 o
   4   9   1        7.98        7.31      5.64 o
  -2  10   1        0.82        0.00      2.08 o
  -1  10   1        2.06        2.36      2.62 o
   0  10   1       11.00        4.93      2.08 o
   1  10   1       37.55       47.99      6.26 o
   2  10   1       55.88       50.60     12.79 o
   3  10   1        8.96        8.72      3.41 o
   4  10   1        1.74        0.00      4.59 o
  -1  11   1        8.21       11.01      2.88 o
   0  11   1       11.20       10.14      2.70 o
   1  11   1       17.38       23.76      3.26 o
   2  11   1       15.16       14.30      2.63 o
   3  11   1        3.25        3.94      2.78 o
   0  12   1       11.13       10.87      2.65 o
   1  12   1        0.86        0.23      2.59 o
   2  12   1        0.01        2.98      2.07 o
  -1 -12   2       15.80       20.29      4.72 o
  -3 -11   2        4.16        0.00      5.79 o
  -2 -11   2        7.81        7.38      6.24 o
  -1 -11   2       17.15        8.96      2.85 o
   0 -11   2        3.01        0.50      1.80 o
   1 -11   2        0.17        1.40      2.16 o
  -3 -10   2        3.45        5.27      3.18 o
  -2 -10   2       75.04       71.18      7.52 o
  -1 -10   2        2.60        3.31      2.34 o
   0 -10   2        8.29        4.75      1.92 o
   1 -10   2       24.47       25.86      3.97 o
   2 -10   2        0.57        3.13      2.57 o
  -4  -9   2        2.52        5.50      3.55 o
  -3  -9   2        2.88        1.83      4.59 o
  -2  -9   2        9.75        9.82      2.03 o
  -1  -9   2      155.51      156.69      5.35 o
   0  -9   2       58.00       57.56      3.97 o
   1  -9   2        4.21        5.68      2.11 o
   2  -9   2       72.89       77.34      5.41 o
  -4  -8   2        0.46        5.43      4.99 o
  -3  -8   2        0.21        1.33      2.46 o
  -2  -8   2       97.17       94.44      4.81 o
  -1  -8   2        9.24       12.50      1.50 o
   0  -8   2      175.19      171.49      5.23 o
   1  -8   2       41.27       59.72      4.17 o
   2  -8   2       68.65       57.21      4.42 o
   3  -8   2        2.34        8.44      2.35 o
  -5  -7   2        0.02       10.99      4.16 o
  -4  -7   2        3.59        2.67      2.70 o
  -3  -7   2       56.90       60.10      6.30 o
  -2  -7   2      174.54      176.57      6.05 o
  -1  -7   2       67.69       64.04      2.14 o
   0  -7   2       84.79       78.82      2.40 o
   1  -7   2      134.33      131.32      5.33 o
   2  -7   2        5.65        3.97      2.15 o
   3  -7   2       41.87       45.23      5.20 o
  -5  -6   2        0.98        1.36      5.72 o
  -4  -6   2       17.73       19.28      4.45 o
  -3  -6   2        0.36        1.79      1.83 o
  -2  -6   2       19.55       18.37      2.01 o
  -1  -6   2      596.37      573.77      5.73 o
   0  -6   2       39.18       36.55      1.51 o
   1  -6   2      416.86      368.51      9.77 o
   2  -6   2       87.92       91.76      5.06 o
   3  -6   2       11.92        8.27      2.73 o
   4  -6   2        4.07        4.17      2.99 o
  -5  -5   2       11.42       15.70      7.40 o
  -4  -5   2       31.36       32.05      4.92 o
  -3  -5   2        2.36        0.00      2.27 o
  -2  -5   2       44.67       51.26      2.47 o
  -1  -5   2      579.19      554.94      5.80 o
   0  -5   2      160.09      146.88      2.52 o
   1  -5   2      974.95     1035.07     18.12 o
   2  -5   2      262.37      259.85      8.62 o
   3  -5   2       20.16       16.88      2.14 o
   4  -5   2        9.19        5.36      2.94 o
  -5  -4   2        0.05        2.93      8.35 o
  -4  -4   2        0.82        0.77      2.43 o
  -3  -4   2       86.35       89.06      3.34 o
  -2  -4   2      554.61      563.46      8.80 o
  -1  -4   2      246.10      251.11      4.30 o
   0  -4   2      148.79      122.13      2.29 o
   1  -4   2       87.88       82.79      3.98 o
   2  -4   2      580.60      587.97      9.27 o
   3  -4   2       23.71       30.58      2.68 o
   4  -4   2        6.04        3.47      1.73 o
  -5  -3   2       18.89       19.73      4.84 o
  -4  -3   2        2.02        6.41      3.18 o
  -3  -3   2       95.11      101.53      3.89 o
  -2  -3   2        2.81        1.95      0.41 o
  -1  -3   2      160.15      178.16      3.33 o
   0  -3   2      680.76      673.42     11.51 o
   1  -3   2     2149.12     2155.60     22.78 o
   2  -3   2        7.26        6.92      1.11 o
   3  -3   2      160.01      170.39      5.88 o
   4  -3   2        4.80        5.41      1.80 o
   5  -3   2        1.04        0.00      2.19 o
  -5  -2   2        1.68        2.96      3.61 o
  -4  -2   2        4.92        0.90      2.92 o
  -3  -2   2       39.10       30.91      2.59 o
  -2  -2   2     1054.34     1077.52      9.29 o
  -1  -2   2     1532.01     1609.09      8.86 o
   0  -2   2     1938.50     1970.37     15.52 o
   1  -2   2      565.59      500.59      3.77 o
   2  -2   2       31.44       32.65      1.81 o
   3  -2   2      145.53      142.40      5.80 o
   4  -2   2      136.70      137.40      6.94 o
   5  -2   2        3.81        8.35      2.84 o
  -5  -1   2        2.59        3.13      4.19 o
  -4  -1   2       12.98       14.33      2.15 o
  -3  -1   2       25.03       27.80      1.77 o
  -2  -1   2      811.48      814.12      6.19 o
  -1  -1   2     4875.15     4893.54     18.04 o
   0  -1   2      412.83      398.55      3.20 o
   1  -1   2     1486.71     1464.74      9.39 o
   2  -1   2      224.53      204.70      4.32 o
   3  -1   2      113.30      109.63      4.52 o
   4  -1   2       19.65       16.40      2.62 o
   5  -1   2       36.15       32.10      4.12 o
  -5   0   2        0.88        1.61      3.52 o
  -4   0   2        6.45        5.95      1.64 o
  -3   0   2        8.99       10.35      1.40 o
  -2   0   2      378.80      396.06      5.26 o
  -1   0   2      514.78      533.03      3.83 o
   0   0   2       17.70       26.19      2.47 o
   1   0   2     2117.41     2116.35      8.92 o
   2   0   2     1768.92     1696.22     11.37 o
   3   0   2       62.43       62.55      3.91 o
   4   0   2        0.66        1.03      1.58 o
   5   0   2        4.72        9.18      3.52 o
  -5   1   2        1.64        2.82      3.40 o
  -4   1   2       18.81       20.70      2.28 o
  -3   1   2      333.50      332.04      7.38 o
  -2   1   2        5.36        5.05      1.10 o
  -1   1   2    25345.81    22339.22    175.80 o
   0   1   2      187.37      206.70      6.27 o
   1   1   2     1115.96     1164.55      7.11 o
   2   1   2     1473.49     1467.83     15.57 o
   3   1   2      325.62      388.37      9.57 o
   4   1   2       27.63       29.13      3.44 o
   5   1   2        9.72        6.79      3.78 o
  -5   2   2        3.49        3.57      3.28 o
  -4   2   2        2.18        3.22      1.43 o
  -3   2   2      364.83      383.85      8.40 o
  -2   2   2     1442.33     1511.92     17.09 o
  -1   2   2     4993.38     4835.60     30.52 o
   0   2   2     3465.49     3340.27     14.23 o
   1   2   2      344.99      359.10      3.78 o
   2   2   2     1065.58     1083.76     11.03 o
   3   2   2      498.43      491.57      8.38 o
   4   2   2        0.35        1.53      1.66 o
   5   2   2       44.94       53.02      8.53 o
  -5   3   2        5.75        5.77      6.02 o
  -4   3   2        0.47        0.74      1.67 o
  -3   3   2        2.32        2.27      1.30 o
  -2   3   2      295.49      315.29      6.92 o
  -1   3   2        0.77       12.28      3.94 o
   0   3   2     1945.52     1908.38     10.96 o
   1   3   2      961.51      963.88     11.53 o
   2   3   2       34.15       35.54      1.67 o
   3   3   2     1282.83     1321.65     15.60 o
   4   3   2        2.18        3.50      1.78 o
   5   3   2        0.19        3.93      7.06 o
  -5   4   2        2.21        7.55      4.01 o
  -4   4   2        0.22        0.87      1.73 o
  -3   4   2       41.36       44.74      2.91 o
  -2   4   2       19.64       28.35      2.61 o
  -1   4   2     1191.58     1211.62     16.69 o
   0   4   2      501.71      503.57      6.38 o
   1   4   2      370.73      351.10      5.01 o
   2   4   2       50.95       52.84      2.89 o
   3   4   2        2.50        2.19      2.31 o
   4   4   2        7.42       14.32      3.95 o
   5   4   2       15.30       18.25      6.70 o
  -4   5   2        2.10        1.26      1.95 o
  -3   5   2        1.66        0.37      1.63 o
  -2   5   2       71.02       70.99      3.78 o
  -1   5   2      910.65      931.01     11.53 o
   0   5   2        1.61        1.46      1.36 o
   1   5   2     1538.02     1523.73     14.84 o
   2   5   2      233.77      241.61      7.87 o
   3   5   2        5.89        6.45      1.61 o
   4   5   2       67.28       72.52      7.14 o
   5   5   2        2.15        4.59      5.37 o
  -4   6   2        0.38        0.00      2.83 o
  -3   6   2       11.50       12.88      1.65 o
  -2   6   2        3.77        2.76      1.96 o
  -1   6   2      815.14      791.16     14.54 o
   0   6   2      305.90      324.60     10.06 o
   1   6   2      244.69      258.16      6.87 o
   2   6   2     1087.76     1094.44     15.02 o
   3   6   2      215.62      216.48      7.71 o
   4   6   2      352.05      366.41     16.42 o
   5   6   2        0.25        2.83      7.06 o
  -4   7   2        0.82        1.89      2.53 o
  -3   7   2        5.29        5.55      1.34 o
  -2   7   2       11.21        4.71      1.97 o
  -1   7   2       13.95       15.76      1.85 o
   0   7   2     1092.34     1125.00     17.38 o
   1   7   2      182.27      192.82      6.53 o
   2   7   2      106.89      118.76      4.71 o
   3   7   2       73.50       81.44      3.92 o
   4   7   2       16.99       18.38      4.56 o
   5   7   2       20.01       19.91      5.45 o
  -3   8   2        9.53       15.03      2.70 o
  -2   8   2        0.67        0.82      1.17 o
  -1   8   2       85.16       79.24      4.37 o
   0   8   2       88.83       95.41      7.49 o
   1   8   2        0.82        1.78      2.91 o
   2   8   2       38.06       42.67      2.93 o
   3   8   2        4.97        4.91      1.25 o
   4   8   2       70.67       70.14     13.06 o
   5   8   2        0.87        0.29      6.72 o
  -3   9   2        1.21        2.53      1.97 o
  -2   9   2       14.39       14.60      2.46 o
  -1   9   2      148.69      157.17      6.22 o
   0   9   2        6.41        8.34      2.09 o
   1   9   2       68.76       73.72      7.17 o
   2   9   2        5.25        5.04      1.58 o
   3   9   2        5.07        9.17      3.34 o
   4   9   2        0.40        1.72      3.41 o
  -2  10   2       13.62       16.74      2.79 o
  -1  10   2        4.74        6.04      2.05 o
   0  10   2       35.14       43.52      3.76 o
   1  10   2        5.32        6.89      2.23 o
   2  10   2        5.72        6.62      2.07 o
   3  10   2        0.81        0.00      2.75 o
   4  10   2        0.34        0.69      4.01 o
  -2  11   2        2.87        2.64      2.16 o
  -1  11   2       20.67       28.56      4.75 o
   0  11   2        0.05        1.46      2.14 o
   1  11   2        4.74        0.44      2.45 o
   2  11   2        1.98        1.30      2.50 o
   3  11   2        1.50        1.74      3.55 o
  -1  12   2        0.68        3.23      2.30 o
   0  12   2        6.83        8.96      2.89 o
   1  12   2        0.81        0.00      4.18 o
   2  12   2       12.26       15.44      3.18 o
   3  12   2        4.62        2.73      2.97 o
  -2 -11   3        3.97        9.00      6.64 o
  -1 -11   3        0.52        0.00      2.57 o
   0 -11   3        1.10        2.12      2.78 o
   1 -11   3        4.34        4.69      3.09 o
  -3 -10   3        3.27        1.11      3.00 o
  -2 -10   3        3.25        1.17      4.82 o
  -1 -10   3      160.43      175.30     14.45 o
   0 -10   3        0.18        1.13      2.34 o
   1 -10   3       16.24       20.64      4.07 o
   2 -10   3        0.20        6.18      3.08 o
  -4  -9   3        0.64        0.00      4.59 o
  -3  -9   3       27.19       27.97      4.80 o
  -2  -9   3        4.16        6.14      1.78 o
  -1  -9   3       70.94       67.07      6.00 o
   0  -9   3        0.62        3.12      2.03 o
   1  -9   3      133.91      119.85      7.78 o
   2  -9   3        2.17        7.67      3.17 o
  -4  -8   3        0.29        5.64      4.14 o
  -3  -8   3       35.49       28.07      4.63 o
  -2  -8   3       32.15       26.11      2.61 o
  -1  -8   3        1.90        2.91      1.13 o
   0  -8   3       70.12       66.44      5.41 o
   1  -8   3       32.10       25.21      3.58 o
   2  -8   3       21.00       22.48      3.85 o
   3  -8   3        6.31       10.67      2.84 o
  -4  -7   3       10.25        7.24      2.84 o
  -3  -7   3       10.96        8.64      3.47 o
  -2  -7   3        2.33        1.79      1.24 o
  -1  -7   3       27.92       31.95      2.19 o
   0  -7   3      178.79      168.79      5.56 o
   1  -7   3      158.77      180.79      8.15 o
   2  -7   3       30.36       33.80      5.35 o
   3  -7   3       16.43       28.89      3.73 o
  -5  -6   3        0.21        2.90      3.23 o
  -4  -6   3        5.56        7.32      6.30 o
  -3  -6   3       46.65       51.43      4.50 o
  -2  -6   3       36.84       39.76      2.75 o
  -1  -6   3        1.30        1.31      0.76 o
   0  -6   3      233.70      207.64     10.59 o
   1  -6   3      160.22      175.04      7.47 o
   2  -6   3       59.76       48.17      4.30 o
   3  -6   3        1.20        4.46      2.46 o
   4  -6   3        7.92        9.08      3.36 o
  -5  -5   3        8.39        5.98      2.95 o
  -4  -5   3        0.28        0.00      2.19 o
  -3  -5   3        1.35        5.56      2.51 o
  -2  -5   3       24.54       22.30      1.99 o
  -1  -5   3       33.74       32.86      1.65 o
   0  -5   3        3.78        3.60      1.58 o
   1  -5   3      525.02      522.14     13.55 o
   2  -5   3       19.52       20.68      1.58 o
   3  -5   3       12.82        8.03      3.30 o
   4  -5   3        5.98        5.16      2.64 o
  -5  -4   3        0.03        4.34      3.55 o
  -4  -4   3        2.54        4.12      2.90 o
  -3  -4   3        2.23        2.13      1.03 o
  -2  -4   3        8.43       11.28      1.13 o
  -1  -4   3      814.92      792.27      7.02 o
   0  -4   3      610.82      555.00      5.96 o
   1  -4   3      144.61      112.83      8.24 o
   2  -4   3      663.70      636.79      8.16 o
   3  -4   3       27.84       20.72      2.28 o
   4  -4   3       27.55       28.51      3.19 o
  -5  -3   3        2.66        5.36      3.31 o
  -4  -3   3        7.45        5.08      2.72 o
  -3  -3   3      185.06      188.61      4.28 o
  -2  -3   3       88.10      118.29      5.14 o
  -1  -3   3      172.07      163.16      2.75 o
   0  -3   3      542.50      503.97      5.10 o
   1  -3   3       82.74       71.46      5.03 o
   2  -3   3     1516.48     1550.99     22.72 o
   3  -3   3       29.17       36.65      3.87 o
   4  -3   3        0.56        1.19      1.72 o
   5  -3   3       12.13       13.23      4.59 o
  -5  -2   3        5.91        0.00      4.15 o
  -4  -2   3        0.16        1.03      2.78 o
  -3  -2   3      322.25      306.07      7.09 o
  -2  -2   3       40.40       47.98      1.56 o
  -1  -2   3     3542.71     3629.99     18.90 o
   0  -2   3     2492.20     2387.82     29.37 o
   1  -2   3        0.95        4.20      0.66 o
   2  -2   3      829.94      793.88      7.63 o
   3  -2   3      346.64      330.68      8.61 o
   4  -2   3        5.19        4.39      1.91 o
   5  -2   3        0.57        2.02      2.03 o
  -5  -1   3        1.13        4.60      5.73 o
  -4  -1   3        0.98        2.68      3.29 o
  -3  -1   3      161.86      162.75      4.10 o
  -2  -1   3     2093.86     2173.30     12.97 o
  -1  -1   3     1522.26     1579.18     14.80 o
   0  -1   3     2918.22     2931.81     13.14 o
   1  -1   3     1091.71      984.15      7.01 o
   2  -1   3       29.49       31.54      1.80 o
   3  -1   3      132.90      145.80      5.19 o
   4  -1   3       55.50       50.74      4.34 o
   5  -1   3        1.61        2.99      3.09 o
  -5   0   3        0.08        0.00      3.25 o
  -4   0   3        6.92        5.60      1.38 o
  -3   0   3        1.02        0.00      0.76 o
  -2   0   3      517.71      506.29      5.87 o
  -1   0   3     6654.05     6537.44     21.07 o
   0   0   3      512.84      536.51      6.70 o
   1   0   3      808.97      807.24      5.64 o
   2   0   3        5.11        9.33      1.09 o
   3   0   3        2.63        0.03      1.30 o
   4   0   3      267.26      287.73      9.84 o
   5   0   3        7.59        1.95     10.21 o
  -5   1   3        2.42        7.45      4.22 o
  -4   1   3        2.39        2.19      1.42 o
  -3   1   3      124.58      129.01      4.54 o
  -2   1   3     1055.92     1035.12      9.78 o
  -1   1   3      183.76      212.08      3.16 o
   0   1   3      288.05      318.76      4.30 o
   1   1   3     2542.74     2549.13     11.14 o
   2   1   3     1677.64     1734.48     19.93 o
   3   1   3        1.68        5.94      1.90 o
   4   1   3      101.26      107.78      6.05 o
   5   1   3       21.74       16.55      7.29 o
  -5   2   3        1.93        0.00      4.69 o
  -4   2   3        5.52        3.31      1.42 o
  -3   2   3        2.20        0.40      1.80 o
  -2   2   3      433.51      393.28      9.76 o
  -1   2   3      597.18      571.69      7.33 o
   0   2   3      428.61      473.03      6.15 o
   1   2   3      122.22      115.57      1.95 o
   2   2   3     2486.52     2410.45     17.56 o
   3   2   3       72.74       81.97      5.38 o
   4   2   3        5.40        3.18      1.67 o
   5   2   3        6.35        1.33      5.74 o
  -5   3   3        1.93        3.45      3.14 o
  -4   3   3        3.36        0.00      1.67 o
  -3   3   3       14.56       14.92      2.08 o
  -2   3   3     1520.54     1521.73     18.51 o
  -1   3   3     1301.41     1316.59      9.98 o
   0   3   3     7388.49     7163.24     37.70 o
   1   3   3      378.89      420.60      5.35 o
   2   3   3     1116.57     1160.20     14.54 o
   3   3   3       85.86       90.42      4.09 o
   4   3   3        4.16        2.09      1.73 o
   5   3   3        5.33        2.03      3.40 o
  -4   4   3        2.23        4.02      2.91 o
  -3   4   3       10.53        9.71      1.63 o
  -2   4   3     1003.81      976.13     13.48 o
  -1   4   3       35.41       30.73      1.92 o
   0   4   3     2588.37     2532.13     18.83 o
   1   4   3      493.66      524.76      6.66 o
   2   4   3      197.11      188.78      4.48 o
   3   4   3      103.84      106.67      4.93 o
   4   4   3       84.11       85.43     11.48 o
   5   4   3        6.06        0.00      3.61 o
  -4   5   3        1.45        0.00      1.94 o
  -3   5   3       11.89       13.78      1.71 o
  -2   5   3       90.19       89.20      4.30 o
  -1   5   3        1.94        0.98      1.39 o
   0   5   3       79.00       69.32      3.77 o
   1   5   3     1610.28     1711.35     25.77 o
   2   5   3       69.97       75.73      4.44 o
   3   5   3      313.03      317.60      9.00 o
   4   5   3        1.01        7.29      3.10 o
   5   5   3        0.01        0.00      2.99 o
  -4   6   3        2.33        0.61      1.91 o
  -3   6   3       11.01       13.75      1.78 o
  -2   6   3        5.20        5.77      1.48 o
  -1   6   3      332.21      334.04      8.05 o
   0   6   3       80.90       72.86      4.01 o
   1   6   3      192.85      154.74      5.19 o
   2   6   3       29.99       35.50      2.58 o
   3   6   3      431.99      403.22      7.47 o
   4   6   3       18.27       33.96      8.96 o
   5   6   3        0.12        3.84      4.18 o
  -4   7   3        0.37        0.00      2.40 o
  -3   7   3        6.44        4.33      1.48 o
  -2   7   3       13.44       17.16      3.38 o
  -1   7   3       98.83      114.42      4.66 o
   0   7   3        1.53        2.92      1.53 o
   1   7   3      110.87      110.62      7.02 o
   2   7   3      165.97      185.42      6.09 o
   3   7   3       33.09       28.44      2.93 o
   4   7   3       25.37       34.75      5.65 o
   5   7   3        7.46        4.15      3.47 o
  -3   8   3        0.50        0.77      1.40 o
  -2   8   3        0.02        0.79      1.72 o
  -1   8   3      196.09      210.80     10.03 o
   0   8   3      146.75      133.50      6.51 o
   1   8   3       26.79       19.74      2.67 o
   2   8   3        1.20        3.82      1.17 o
   3   8   3      443.88      457.08     16.43 o
   4   8   3       11.68       10.17      5.31 o
   5   8   3        0.13        2.55      3.10 o
  -3   9   3        5.88        8.10      2.78 o
  -2   9   3        8.45        6.88      1.70 o
  -1   9   3        0.68        2.52      2.44 o
   0   9   3       66.23       72.35      4.49 o
   1   9   3       29.26       27.48      3.22 o
   2   9   3        0.64        0.52      1.29 o
   3   9   3       25.04       24.66      5.33 o
   4   9   3       50.22       45.27      6.50 o
  -2  10   3        0.49        0.21      1.74 o
  -1  10   3       42.72       33.11      3.25 o
   0  10   3       13.01       19.73      2.76 o
   1  10   3       16.68       16.06      2.62 o
   2  10   3       51.92       58.20      4.11 o
   3  10   3       15.37       14.74      4.75 o
   4  10   3        6.95        6.22      4.65 o
  -2  11   3        5.90        6.90      2.14 o
  -1  11   3        0.10        0.00      2.65 o
   0  11   3        4.72        6.35      3.02 o
   1  11   3       66.32       72.22      6.39 o
   2  11   3       27.69       29.26      6.27 o
   3  11   3        1.68        6.95      5.84 o
  -1  12   3       16.91       21.90      3.34 o
   0  12   3        4.70       11.81      4.57 o
   1  12   3        2.27        3.01      4.37 o
   2  12   3        0.26        5.02      4.03 o
   3  12   3        8.78       11.57      3.75 o
   1  13   3        4.70        9.30      9.30 o
  -2 -11   4       21.51       19.00      8.58 o
  -1 -11   4        1.13        0.49      5.08 o
   0 -11   4        8.62        7.55      9.45 o
  -3 -10   4        0.06        7.13      5.79 o
  -2 -10   4       13.15       14.76      7.34 o
  -1 -10   4        0.04        0.00      2.40 o
   0 -10   4       11.75        7.31      3.43 o
   1 -10   4        3.99        4.76      2.39 o
  -4  -9   4        0.40        0.00      3.92 o
  -3  -9   4       21.20       23.65      4.62 o
  -2  -9   4        0.54        0.75      1.80 o
  -1  -9   4       32.87       37.40      4.71 o
   0  -9   4        6.31        6.83      2.60 o
   1  -9   4       18.70       16.29      3.47 o
   2  -9   4       25.45       32.00      4.48 o
  -4  -8   4       14.41       21.50      6.24 o
  -3  -8   4       45.18       48.62      6.22 o
  -2  -8   4        5.11        7.81      1.95 o
  -1  -8   4       43.53       41.59      4.73 o
   0  -8   4       15.63       22.22      3.26 o
   1  -8   4       49.28       43.21      4.55 o
   2  -8   4        3.95        3.52      3.27 o
   3  -8   4        0.38        3.33      2.67 o
  -4  -7   4        0.09        0.14      2.59 o
  -3  -7   4       23.30       26.65      4.61 o
  -2  -7   4       15.43       16.84      2.22 o
  -1  -7   4      134.20      130.86      5.12 o
   0  -7   4      298.52      312.31     18.84 o
   1  -7   4      235.64      212.54      8.95 o
   2  -7   4       54.43       58.55      5.11 o
   3  -7   4        2.31        6.08      2.39 o
  -5  -6   4        1.53        0.00      2.98 o
  -4  -6   4       38.17       35.03      4.95 o
  -3  -6   4      101.66      103.18      6.39 o
  -2  -6   4       14.38       16.85      2.06 o
  -1  -6   4      107.89      111.56      3.18 o
   0  -6   4      253.38      203.87      7.07 o
   1  -6   4       33.51       35.90      3.77 o
   2  -6   4      100.18       82.90      5.03 o
   3  -6   4       29.31       37.49      4.49 o
   4  -6   4        0.00        2.11      3.50 o
  -5  -5   4        3.27        6.68      3.29 o
  -4  -5   4        3.63        4.09      3.13 o
  -3  -5   4        4.72        3.47      1.93 o
  -2  -5   4      225.86      219.09      6.88 o
  -1  -5   4        0.95        0.53      0.67 o
   0  -5   4       89.69       77.40      2.43 o
   1  -5   4      325.28      324.95      9.78 o
   2  -5   4        8.36        6.58      2.10 o
   3  -5   4       64.34       67.24      5.65 o
   4  -5   4        0.16        0.39      2.71 o
  -5  -4   4       15.16       11.45      3.91 o
  -4  -4   4        0.94        2.82      4.38 o
  -3  -4   4        1.91        1.41      1.49 o
  -2  -4   4      360.87      360.90      9.73 o
  -1  -4   4      346.32      338.38      4.17 o
   0  -4   4     1911.46     1933.19     40.78 o
   1  -4   4      995.98      934.41     15.25 o
   2  -4   4       20.33       20.79      1.39 o
   3  -4   4       36.40       31.94      2.73 o
   4  -4   4       12.30       11.17      2.82 o
  -5  -3   4        0.71        6.68      3.49 o
  -4  -3   4        2.06        1.49      2.34 o
  -3  -3   4       13.34       12.71      1.63 o
  -2  -3   4      658.46      674.69      8.09 o
  -1  -3   4      405.59      411.54      5.17 o
   0  -3   4       26.83       33.68      1.34 o
   1  -3   4     1841.42     1788.25     14.91 o
   2  -3   4      189.54      171.56      3.93 o
   3  -3   4       27.00       19.37      2.23 o
   4  -3   4       11.32       10.27      2.07 o
  -5  -2   4        0.31        0.00      3.25 o
  -4  -2   4       23.48       20.39      4.13 o
  -3  -2   4       13.66       10.42      1.34 o
  -2  -2   4      340.65      349.27      5.49 o
  -1  -2   4      872.99      883.75      7.81 o
   0  -2   4     2626.78     2597.11     12.49 o
   1  -2   4       66.79       67.94      2.39 o
   2  -2   4      750.89      744.23      8.58 o
   3  -2   4      102.53      106.20      5.70 o
   4  -2   4      126.57      126.67      7.32 o
   5  -2   4       33.91       36.05      4.19 o
  -5  -1   4        0.23        0.00      2.73 o
  -4  -1   4        0.43        1.79      1.63 o
  -3  -1   4      127.94      139.05     10.22 o
  -2  -1   4      422.16      448.11      5.78 o
  -1  -1   4        7.35        8.47      0.62 o
   0  -1   4     1230.45     1211.02     10.21 o
   1  -1   4      455.24      426.80      4.90 o
   2  -1   4     1077.02     1066.39     15.38 o
   3  -1   4      500.92      507.86     15.86 o
   4  -1   4       12.83       11.58      2.68 o
   5  -1   4       12.63       15.04      3.20 o
  -5   0   4        0.37        0.00      3.30 o
  -4   0   4        9.25       10.49      2.37 o
  -3   0   4       62.10       61.27      4.04 o
  -2   0   4      108.52      122.27      2.99 o
  -1   0   4      105.59      114.01      1.95 o
   0   0   4     3682.89     3707.50     22.63 o
   1   0   4     2301.70     2174.65     10.38 o
   2   0   4       21.89       19.51      1.70 o
   3   0   4      520.08      496.60      9.79 o
   4   0   4      222.06      216.90      8.68 o
   5   0   4        4.72        1.81      2.88 o
  -5   1   4        0.14        0.00      2.69 o
  -4   1   4        1.43        0.00      1.27 o
  -3   1   4       29.07       28.92      2.91 o
  -2   1   4      214.83      218.61      5.15 o
  -1   1   4      359.11      364.37      4.52 o
   0   1   4      678.36      671.63      5.66 o
   1   1   4     3171.56     3108.44     13.27 o
   2   1   4       61.47       62.85      3.05 o
   3   1   4      288.99      294.95     10.08 o
   4   1   4        0.82        0.00      2.22 o
   5   1   4        0.04        0.00      2.91 o
  -5   2   4        0.07        0.00      3.30 o
  -4   2   4       33.05       30.20      3.00 o
  -3   2   4       16.71       14.52      1.86 o
  -2   2   4      516.22      505.27      8.38 o
  -1   2   4      656.24      662.16      7.71 o
   0   2   4       47.07       42.03      2.07 o
   1   2   4     2754.57     2790.46     16.86 o
   2   2   4     1208.21     1438.94     12.56 o
   3   2   4        0.50        0.58      1.33 o
   4   2   4        5.48        4.80      1.86 o
   5   2   4       10.41        9.03      3.39 o
  -5   3   4        0.00        2.15      3.39 o
  -4   3   4       10.98       10.09      2.18 o
  -3   3   4      336.55      333.13      8.62 o
  -2   3   4     1372.78     1336.18     14.52 o
  -1   3   4      524.91      509.08      7.90 o
   0   3   4      178.95      183.73      4.44 o
   1   3   4     1695.31     1710.98     17.38 o
   2   3   4     1055.99     1027.56     12.84 o
   3   3   4       25.07       23.48      2.85 o
   4   3   4        7.82        7.15      2.26 o
   5   3   4       16.88       27.67      5.66 o
  -4   4   4        0.58        0.53      1.70 o
  -3   4   4      164.86      158.01      7.32 o
  -2   4   4        9.80       10.92      1.51 o
  -1   4   4     1050.98      983.58     10.70 o
   0   4   4      336.37      314.53     13.09 o
   1   4   4      506.26      545.45      8.05 o
   2   4   4     1870.08     1937.20     15.86 o
   3   4   4       99.83      103.55      6.90 o
   4   4   4       19.52       19.91      4.27 o
   5   4   4        1.43        0.00      3.26 o
  -4   5   4        0.40        0.00      2.12 o
  -3   5   4       14.34        6.26      3.62 o
  -2   5   4      178.25      198.03      7.08 o
  -1   5   4       14.90       15.43      1.62 o
   0   5   4      189.35      163.48      5.54 o
   1   5   4      380.57      363.70      6.78 o
   2   5   4      266.02      272.02      6.06 o
   3   5   4       26.81       30.88      4.27 o
   4   5   4       34.26       35.25     11.22 o
   5   5   4        1.33        4.80      3.50 o
  -4   6   4        0.41        0.00      1.93 o
  -3   6   4        6.37        2.50      1.92 o
  -2   6   4      183.15      203.98      7.19 o
  -1   6   4        3.15        1.11      1.86 o
   0   6   4      954.65      911.52     20.20 o
   1   6   4      355.12      323.23      6.81 o
   2   6   4        4.61        4.46      1.23 o
   3   6   4        4.10        3.58      2.90 o
   4   6   4       12.53       16.80      3.97 o
   5   6   4        0.68        0.83      2.95 o
  -4   7   4        0.85        2.39      2.96 o
  -3   7   4        1.02        0.00      1.49 o
  -2   7   4      346.24      362.02     15.45 o
  -1   7   4       91.82       84.44      4.01 o
   0   7   4        6.66        5.10      1.82 o
   1   7   4      661.54      700.60     13.62 o
   2   7   4      347.76      347.49      8.66 o
   3   7   4      400.59      401.32     14.76 o
   4   7   4        2.11        4.92      4.47 o
   5   7   4        4.26        5.00      3.34 o
  -3   8   4        1.26        0.60      1.48 o
  -2   8   4       30.81       23.24      2.90 o
  -1   8   4      370.15      395.00     12.40 o
   0   8   4       60.24       52.70      3.51 o
   1   8   4      112.27      114.41      6.33 o
   2   8   4      555.21      560.23     11.42 o
   3   8   4      163.56      164.79      6.18 o
   4   8   4      199.37      210.18     12.52 o
   5   8   4        1.63        2.60      3.82 o
  -3   9   4        0.08        1.38      2.20 o
  -2   9   4       34.00       25.40      2.76 o
  -1   9   4        7.34        6.72      2.35 o
   0   9   4       34.02       33.36      3.10 o
   1   9   4       15.98       18.76      3.04 o
   2   9   4       75.62       77.74      4.57 o
   3   9   4       63.55       68.72      4.37 o
   4   9   4        7.55        9.91      3.71 o
  -2  10   4        1.92        0.31      1.86 o
  -1  10   4        1.36        5.54      1.69 o
   0  10   4       47.21       50.28      4.01 o
   1  10   4        2.99        0.00      2.08 o
   2  10   4      138.03      118.47      5.84 o
   3  10   4       15.49       17.65      4.11 o
   4  10   4       33.92       38.47      8.14 o
  -2  11   4        0.05        0.13      2.75 o
  -1  11   4        0.15        3.33      1.75 o
   0  11   4        3.71        8.11      2.34 o
   1  11   4        0.27        2.26      4.30 o
   2  11   4        3.49        2.33      2.24 o
   3  11   4        3.30        7.10      4.49 o
  -1  12   4        0.12        8.29     12.60 o
   0  12   4        1.71        2.97      2.16 o
   1  12   4        5.18        4.75      2.63 o
   2  12   4        4.54        0.80      5.96 o
   3  12   4        2.62        1.86      3.08 o
   1  13   4        0.83        0.00      8.23 o
  -1 -11   5        2.39        0.35      2.97 o
  -3 -10   5        4.45        1.65      5.42 o
  -2 -10   5        1.77        0.00      4.70 o
  -1 -10   5        1.11        4.73      2.71 o
   0 -10   5        1.35        1.70      7.23 o
   1 -10   5       15.69       17.95      3.58 o
  -3  -9   5        2.97        4.78      4.06 o
  -2  -9   5       89.56      105.96     14.58 o
  -1  -9   5       10.06       16.56      3.44 o
   0  -9   5        5.40        4.42      2.68 o
   1  -9   5       33.56       48.01      6.28 o
   2  -9   5        2.65        0.00      3.06 o
  -4  -8   5        4.07        5.05      4.06 o
  -3  -8   5        6.88       15.88      4.23 o
  -2  -8   5       49.43       48.26      3.77 o
  -1  -8   5        9.72       13.52      3.14 o
   0  -8   5      169.55      173.97     14.10 o
   1  -8   5        9.34       13.20      2.85 o
   2  -8   5        1.34        4.15      2.76 o
  -4  -7   5        2.80        2.76      2.76 o
  -3  -7   5        0.03        0.00      2.66 o
  -2  -7   5       43.74       41.18      3.35 o
  -1  -7   5       44.75       41.03      3.15 o
   0  -7   5      138.19      123.38      6.81 o
   1  -7   5        1.77        2.20      1.94 o
   2  -7   5       60.34       67.29      4.87 o
   3  -7   5        3.35        1.10      2.14 o
  -4  -6   5       12.64        8.60      8.83 o
  -3  -6   5        1.00        1.51      2.95 o
  -2  -6   5        0.60        3.03      1.53 o
  -1  -6   5      167.29      175.72      3.95 o
   0  -6   5       75.53       74.56      6.13 o
   1  -6   5       56.24       53.81      4.51 o
   2  -6   5       82.34       82.87      5.10 o
   3  -6   5        5.91       10.18      2.99 o
  -5  -5   5        0.19        5.66      3.62 o
  -4  -5   5        4.67        4.79      2.93 o
  -3  -5   5        3.20        1.02      1.92 o
  -2  -5   5       11.77        7.95      1.47 o
  -1  -5   5       30.01       30.39      1.97 o
   0  -5   5     1167.50     1169.68     20.60 o
   1  -5   5        7.62        6.12      1.91 o
   2  -5   5       42.03       42.17      3.56 o
   3  -5   5       55.82       78.23      6.28 o
   4  -5   5        2.21        2.27      2.69 o
  -5  -4   5        3.22        8.55      3.76 o
  -4  -4   5        0.52        2.64      2.46 o
  -3  -4   5        2.51        1.45      1.58 o
  -2  -4   5      233.93      236.99      6.59 o
  -1  -4   5       23.06       20.85      1.27 o
   0  -4   5      722.19      699.38     12.62 o
   1  -4   5      192.93      162.26      6.69 o
   2  -4   5        3.50        3.70      0.69 o
   3  -4   5      176.12      178.36      8.83 o
   4  -4   5        4.41       10.02      3.62 o
  -5  -3   5        0.07        0.00      2.94 o
  -4  -3   5        1.75        2.04      2.49 o
  -3  -3   5       47.00       45.23      2.44 o
  -2  -3   5       66.59       70.31      2.07 o
  -1  -3   5      242.29      253.71      4.30 o
   0  -3   5        4.63        4.56      0.90 o
   1  -3   5      821.94      756.76     10.24 o
   2  -3   5        0.30        0.00      0.62 o
   3  -3   5      208.06      185.66      6.24 o
   4  -3   5       37.85       46.65      5.30 o
  -5  -2   5        0.96        2.28      3.88 o
  -4  -2   5        2.68        0.52      1.66 o
  -3  -2   5        9.70        8.01      0.85 o
  -2  -2   5      239.03      242.86      4.04 o
  -1  -2   5     1416.00     1444.52     16.58 o
   0  -2   5        2.97        3.35      0.57 o
   1  -2   5     3911.45     4054.42     21.76 o
   2  -2   5      301.88      279.87      5.36 o
   3  -2   5       48.22       43.99      3.03 o
   4  -2   5      187.47      178.79      7.36 o
   5  -2   5        3.72        0.00      4.88 o
  -5  -1   5        0.16        0.00      2.83 o
  -4  -1   5       18.77       15.59      2.62 o
  -3  -1   5        0.63        0.52      0.83 o
  -2  -1   5     1275.11     1255.13     12.23 o
  -1  -1   5     1214.83     1201.36      7.15 o
   0  -1   5     1178.01     1190.26     16.53 o
   1  -1   5     1314.60     1397.20     11.03 o
   2  -1   5     1203.22     1207.01     14.21 o
   3  -1   5        0.56        0.00      1.32 o
   4  -1   5        6.92        2.30      3.40 o
   5  -1   5       28.27       31.30      4.20 o
  -5   0   5        1.59        0.00      2.15 o
  -4   0   5       73.21       79.48      5.46 o
  -3   0   5      109.07      107.12      5.13 o
  -2   0   5       68.45       66.04      2.45 o
  -1   0   5      429.35      428.20      4.33 o
   0   0   5      677.16      661.45      7.38 o
   1   0   5       29.26       41.08      1.54 o
   2   0   5      386.04      407.82      7.78 o
   3   0   5        5.95        4.75      1.50 o
   4   0   5        0.07        2.05      1.85 o
   5   0   5       20.16       15.26      6.28 o
  -5   1   5        1.21        4.52      2.48 o
  -4   1   5       10.05       10.45      1.85 o
  -3   1   5       59.46       52.51      3.82 o
  -2   1   5      640.68      737.69     15.51 o
  -1   1   5       36.80       35.16      1.52 o
   0   1   5      758.94      734.08      8.15 o
   1   1   5      327.23      340.66      4.03 o
   2   1   5      445.23      487.61      8.64 o
   3   1   5      544.78      551.24     12.25 o
   4   1   5        0.64        0.00      2.28 o
   5   1   5        1.36        2.23      2.57 o
  -5   2   5        0.54        1.11      2.64 o
  -4   2   5       28.66       27.12      3.50 o
  -3   2   5       72.90       78.01      4.85 o
  -2   2   5       35.55       35.22      2.33 o
  -1   2   5        0.99        2.34      1.31 o
   0   2   5     1082.00     1050.16     11.12 o
   1   2   5     2447.86     2462.40     11.60 o
   2   2   5      400.07      422.03      8.10 o
   3   2   5      123.96      125.22      4.76 o
   4   2   5      148.37      147.26      7.36 o
   5   2   5        0.12        0.00      3.85 o
  -5   3   5        0.19        1.50      2.81 o
  -4   3   5        0.19        4.00      2.20 o
  -3   3   5       72.78       62.20      4.69 o
  -2   3   5       48.81       46.81      2.69 o
  -1   3   5      179.62      196.65      4.68 o
   0   3   5       37.94       43.14      2.63 o
   1   3   5     1608.07     1534.68     10.45 o
   2   3   5     1262.86     1340.61     16.81 o
   3   3   5      135.99      140.83      6.42 o
   4   3   5      122.00      110.92      6.49 o
   5   3   5       10.76       12.49      6.55 o
  -4   4   5        6.07        6.15      2.11 o
  -3   4   5       45.35       40.73      3.85 o
  -2   4   5       74.40       76.00      3.73 o
  -1   4   5     1452.51     1495.59     12.41 o
   0   4   5      113.66      105.49      6.66 o
   1   4   5     3531.68     3548.83     16.94 o
   2   4   5      400.27      377.56      8.73 o
   3   4   5       46.27       50.23      5.20 o
   4   4   5       45.09       42.39     11.09 o
   5   4   5        0.17        0.00      3.96 o
  -4   5   5        7.18        7.11      2.10 o
  -3   5   5      329.14      317.46     10.94 o
  -2   5   5       11.18       13.02      3.02 o
  -1   5   5      809.19      770.99     14.26 o
   0   5   5     1732.47     1800.64     25.54 o
   1   5   5      102.75      118.00      3.84 o
   2   5   5      345.07      343.53      8.16 o
   3   5   5      121.68      119.50      7.79 o
   4   5   5        1.45        0.00      3.74 o
   5   5   5        6.26        8.35      3.21 o
  -4   6   5        2.56        0.76      2.10 o
  -3   6   5       15.64       13.48      2.87 o
  -2   6   5      151.28      160.01      6.06 o
  -1   6   5       28.09       24.69      2.15 o
   0   6   5      484.28      478.61     10.74 o
   1   6   5      460.75      488.74     10.00 o
   2   6   5       74.13       72.62      3.75 o
   3   6   5      460.54      483.46     26.60 o
   4   6   5       12.41        9.17      3.29 o
   5   6   5        8.74        4.98      3.25 o
  -4   7   5        1.83        1.00      2.13 o
  -3   7   5        6.72        7.84      2.52 o
  -2   7   5        1.49        3.63      1.71 o
  -1   7   5        4.05        2.36      1.09 o
   0   7   5       58.20       48.35      2.97 o
   1   7   5      186.00      192.19      6.62 o
   2   7   5      361.67      351.00      9.12 o
   3   7   5        5.45        3.80      3.73 o
   4   7   5       27.62       26.06      5.02 o
   5   7   5        3.99        9.24      3.95 o
  -3   8   5        0.49        2.33      2.18 o
  -2   8   5        0.51        2.90      1.58 o
  -1   8   5       13.45       11.74      2.36 o
   0   8   5       75.53       83.52      6.12 o
   1   8   5      355.08      367.60     13.66 o
   2   8   5        0.48        2.76      1.73 o
   3   8   5      146.07      147.58      7.04 o
   4   8   5        9.66        8.89      3.39 o
   5   8   5        5.38        7.77      4.69 o
  -3   9   5        5.21        2.47      2.71 o
  -2   9   5       73.58       83.51      4.82 o
  -1   9   5       40.79       38.43      3.22 o
   0   9   5       78.07       70.29      4.31 o
   1   9   5        2.79        0.00      1.81 o
   2   9   5      309.55      308.81      9.12 o
   3   9   5        6.70        6.53      1.94 o
   4   9   5        0.21        7.53      3.92 o
  -2  10   5        5.22        0.51      3.37 o
  -1  10   5       12.04       10.45      1.88 o
   0  10   5        9.36        9.67      2.18 o
   1  10   5       29.48       26.24      8.29 o
   2  10   5      154.33      153.49      6.89 o
   3  10   5        0.16        2.02      2.70 o
   4  10   5       15.47        6.53      4.92 o
  -2  11   5        1.40        3.05      8.30 o
  -1  11   5        0.09        0.00      3.33 o
   0  11   5        6.60        7.38      2.63 o
   1  11   5        2.86        2.98      3.08 o
   2  11   5       35.81       41.97      6.27 o
   3  11   5        1.32        0.00      2.73 o
  -1  12   5        0.31        1.33      9.24 o
   0  12   5       14.15       16.69      3.39 o
   1  12   5        2.20        4.96      3.15 o
   2  12   5        0.22        0.00      3.01 o
   3  12   5        0.05        0.00      4.09 o
   1  13   5        0.20        7.61      3.83 o
  -2 -10   6        7.25        8.31      5.77 o
  -1 -10   6        8.36        5.45      3.30 o
   0 -10   6        6.50       10.56      7.18 o
  -3  -9   6        0.75        2.14      5.68 o
  -2  -9   6        2.03        0.00      4.52 o
  -1  -9   6       29.29       27.75      4.42 o
   0  -9   6        8.15       10.50      3.24 o
   1  -9   6       11.66       11.12      3.13 o
  -3  -8   6        0.92        2.43      2.68 o
  -2  -8   6        8.15        4.18      4.49 o
  -1  -8   6       13.56        8.04      2.35 o
   0  -8   6       32.86       22.91      4.23 o
   1  -8   6       67.81       80.34      6.33 o
   2  -8   6        0.35        0.20      2.22 o
  -4  -7   6       22.88       15.73      6.18 o
  -3  -7   6        1.36        3.46      5.03 o
  -2  -7   6        0.43        1.49      1.83 o
  -1  -7   6       16.16       18.58      3.41 o
   0  -7   6        5.31        4.58      2.46 o
   1  -7   6       17.37       24.10      3.48 o
   2  -7   6       21.59       30.89      3.68 o
   3  -7   6        8.14        4.76      2.62 o
  -4  -6   6        0.02        1.79      4.15 o
  -3  -6   6       14.90       15.94      3.56 o
  -2  -6   6       16.43       14.04      2.15 o
  -1  -6   6      527.21      514.10     10.40 o
   0  -6   6       99.23       96.66      5.77 o
   1  -6   6      142.54      140.64      7.29 o
   2  -6   6       28.18       36.64      3.52 o
   3  -6   6        0.58        0.00      2.26 o
  -4  -5   6       10.18       11.14      3.37 o
  -3  -5   6       19.64       16.70      3.18 o
  -2  -5   6       18.40       19.54      2.40 o
  -1  -5   6      262.65      240.37      5.38 o
   0  -5   6       22.12       19.41      1.17 o
   1  -5   6       96.86       89.15      7.47 o
   2  -5   6      171.45      168.85      6.92 o
   3  -5   6        3.90        4.84      2.20 o
   4  -5   6        4.29        1.08      3.87 o
  -5  -4   6        5.43        4.10      3.24 o
  -4  -4   6        4.78        6.41      3.30 o
  -3  -4   6        1.02        0.00      1.61 o
  -2  -4   6        7.43        6.54      1.08 o
  -1  -4   6       23.73       24.71      1.44 o
   0  -4   6      275.66      254.62      5.08 o
   1  -4   6        0.42        0.86      1.69 o
   2  -4   6      228.16      235.51      7.68 o
   3  -4   6      101.37      116.00      7.40 o
   4  -4   6        5.25        0.00      2.55 o
  -5  -3   6        0.05        0.00      3.30 o
  -4  -3   6        0.84        2.82      2.94 o
  -3  -3   6      136.24      127.44      4.18 o
  -2  -3   6        1.16        0.76      0.58 o
  -1  -3   6      217.19      249.71      6.37 o
   0  -3   6     1394.77     1422.35     44.41 o
   1  -3   6      100.97       82.40      2.73 o
   2  -3   6       99.75       84.54      2.09 o
   3  -3   6        2.40        1.79      1.23 o
   4  -3   6        2.72        0.18      2.51 o
  -5  -2   6        0.01        0.00      4.19 o
  -4  -2   6        0.11        0.50      1.93 o
  -3  -2   6      131.28      122.02      4.37 o
  -2  -2   6      458.71      460.00      6.45 o
  -1  -2   6       33.82       31.90      1.77 o
   0  -2   6     1165.11     1367.20     24.58 o
   1  -2   6      181.18      148.75      3.25 o
   2  -2   6        3.01        2.22      0.90 o
   3  -2   6       89.18       98.87      4.66 o
   4  -2   6       10.72       13.03      2.30 o
  -5  -1   6        0.98        0.00      3.92 o
  -4  -1   6        0.72        2.26      1.66 o
  -3  -1   6      157.86      168.15      6.19 o
  -2  -1   6      388.49      353.62      5.46 o
  -1  -1   6      407.97      397.61      5.32 o
   0  -1   6        0.48        1.10      0.50 o
   1  -1   6     1574.45     1609.77     23.14 o
   2  -1   6      622.49      592.73      9.76 o
   3  -1   6      668.28      661.56     11.93 o
   4  -1   6      184.59      190.39      7.39 o
   5  -1   6        8.31        6.07      2.48 o
  -5   0   6        0.91        2.60      2.70 o
  -4   0   6        4.83        2.69      2.53 o
  -3   0   6        6.83        7.67      1.78 o
  -2   0   6      163.76      176.28      3.90 o
  -1   0   6      690.58      645.20      6.91 o
   0   0   6     1470.99     1694.01     15.49 o
   1   0   6     2094.40     2189.27     14.10 o
   2   0   6     1325.18     1242.52     14.43 o
   3   0   6      264.49      268.04      7.61 o
   4   0   6      176.13      163.60      9.87 o
   5   0   6        1.16        1.54      2.41 o
  -5   1   6        0.17        0.00      2.34 o
  -4   1   6        0.09        0.00      2.22 o
  -3   1   6       16.92       21.92      2.37 o
  -2   1   6        8.34       13.96      3.12 o
  -1   1   6      849.22      850.86      7.93 o
   0   1   6     3607.45     3661.70     24.98 o
   1   1   6     1046.07     1177.94     10.78 o
   2   1   6     1549.52     1572.91     17.09 o
   3   1   6      501.45      503.79     11.97 o
   4   1   6        1.71        1.10      2.02 o
   5   1   6       16.69       12.94      3.12 o
  -5   2   6        0.15        3.60      2.40 o
  -4   2   6        8.18        5.28      2.25 o
  -3   2   6       16.09       15.28      2.56 o
  -2   2   6      295.42      294.29      6.59 o
  -1   2   6      257.13      266.54      6.99 o
   0   2   6     1498.47     1416.30     14.91 o
   1   2   6      471.94      486.89      4.87 o
   2   2   6      732.73      801.96     21.46 o
   3   2   6      420.39      433.57      9.43 o
   4   2   6        3.53        1.00      2.17 o
   5   2   6       17.68       14.79      3.94 o
  -4   3   6        2.19        4.12      2.25 o
  -3   3   6        0.19        0.75      1.86 o
  -2   3   6      113.36      110.97      4.26 o
  -1   3   6       95.60      105.39      4.67 o
   0   3   6     1618.36     1528.24     22.22 o
   1   3   6       22.37       16.29      0.97 o
   2   3   6        3.01        4.19      1.06 o
   3   3   6      210.25      209.30      6.10 o
   4   3   6       74.00       84.33      5.85 o
   5   3   6       19.26       12.78      4.47 o
  -4   4   6       22.35       18.97      3.48 o
  -3   4   6       52.19       44.03      3.98 o
  -2   4   6       70.27       79.01      4.73 o
  -1   4   6      446.23      458.13      8.11 o
   0   4   6      506.69      485.12     14.72 o
   1   4   6      246.38      209.55      3.73 o
   2   4   6      218.91      222.41      6.98 o
   3   4   6        9.56        8.86      2.91 o
   4   4   6      122.82      123.25      8.73 o
   5   4   6        1.63        0.00      3.15 o
  -4   5   6       31.13       31.18      3.65 o
  -3   5   6       11.05        8.25      3.12 o
  -2   5   6       73.88       62.08      4.07 o
  -1   5   6       43.32       31.35      3.52 o
   0   5   6      314.90      321.43     16.68 o
   1   5   6      487.14      484.06      7.43 o
   2   5   6      453.08      464.77     10.60 o
   3   5   6       21.37       25.07      4.11 o
   4   5   6       11.42       14.62      3.77 o
   5   5   6       65.34       64.31      7.76 o
  -4   6   6        0.12        0.65      1.72 o
  -3   6   6        0.17        3.86      2.42 o
  -2   6   6        7.43        5.18      2.29 o
  -1   6   6       63.70       65.51      3.16 o
   0   6   6      568.73      522.83     10.12 o
   1   6   6      261.37      257.20      5.99 o
   2   6   6      407.93      410.16     10.19 o
   3   6   6      212.16      213.41     13.36 o
   4   6   6        0.26        4.32      3.02 o
   5   6   6        3.50        5.71      3.92 o
  -4   7   6       11.11        7.84      2.40 o
  -3   7   6       46.40       47.32      5.08 o
  -2   7   6        0.26        1.41      1.43 o
  -1   7   6       39.67       42.90      2.78 o
   0   7   6      431.19      413.12      8.29 o
   1   7   6       41.59       43.66      3.42 o
   2   7   6        1.66        3.29      1.69 o
   3   7   6        4.94        4.46      3.73 o
   4   7   6       10.96       12.58      3.99 o
   5   7   6        2.51        5.69      8.63 o
  -3   8   6       22.91       27.93      4.10 o
  -2   8   6       40.81       36.35      3.39 o
  -1   8   6        0.20        0.28      1.03 o
   0   8   6       54.47       63.37      3.60 o
   1   8   6       46.82       47.33      3.66 o
   2   8   6       29.45       26.94      3.66 o
   3   8   6       43.52       46.22      4.26 o
   4   8   6        0.46        1.09      2.54 o
  -3   9   6        0.87        0.00      3.98 o
  -2   9   6       29.16       35.25      4.44 o
  -1   9   6        3.81        6.21      1.71 o
   0   9   6       47.65       51.64      3.69 o
   1   9   6      593.69      576.09     13.45 o
   2   9   6      129.35      130.87      5.38 o
   3   9   6      258.67      280.16     10.89 o
   4   9   6        0.14        2.91      3.27 o
  -2  10   6        0.86        5.19      2.83 o
  -1  10   6       18.50       19.37      3.56 o
   0  10   6        6.98        4.27      2.46 o
   1  10   6      278.15      283.97     12.16 o
   2  10   6       18.67       23.33      3.27 o
   3  10   6        0.29        2.96      2.02 o
   4  10   6        0.82        0.00      5.24 o
  -2  11   6        0.11        3.92      2.93 o
  -1  11   6        5.82        5.77      2.72 o
   0  11   6        8.37        6.50      2.09 o
   1  11   6      119.96      100.79      6.60 o
   2  11   6       23.79       26.11      3.29 o
   3  11   6       10.99        6.86      6.04 o
  -1  12   6        3.41        3.02      3.79 o
   0  12   6        7.42        1.10      2.43 o
   1  12   6       19.08        0.55      5.73 o
   2  12   6        1.97        3.01      2.56 o
   3  12   6        6.37        8.48      3.76 o
   1  13   6        0.15        4.71      3.23 o
  -1 -10   7        0.04        1.32      2.38 o
  -2  -9   7        4.14        0.47      4.57 o
  -1  -9   7        0.38        0.00      2.60 o
   0  -9   7        4.14        9.45      3.61 o
   1  -9   7        0.06        1.42      3.66 o
  -3  -8   7        8.92       12.51      5.88 o
  -2  -8   7       12.80       14.25      5.34 o
  -1  -8   7        0.86        6.34      2.43 o
   0  -8   7      103.89      121.74     21.35 o
   1  -8   7       14.80        4.12      2.10 o
   2  -8   7       10.57       12.34      2.48 o
  -4  -7   7        3.89        8.51      5.57 o
  -3  -7   7        7.74       12.08      3.33 o
  -2  -7   7       13.62       13.45      2.36 o
  -1  -7   7        3.94        1.59      1.76 o
   0  -7   7       74.25       79.15      7.17 o
   1  -7   7       17.85       21.87      3.97 o
   2  -7   7        7.00        2.32      2.00 o
  -4  -6   7        1.43        1.96      4.28 o
  -3  -6   7       13.92        9.52      4.37 o
  -2  -6   7       32.77       36.96      3.44 o
  -1  -6   7      207.85      195.58      6.67 o
   0  -6   7        5.61        3.91      2.64 o
   1  -6   7       99.79      104.79      6.55 o
   2  -6   7        0.05        1.56      2.23 o
   3  -6   7       14.35       12.96      2.70 o
  -4  -5   7        0.20        0.24      2.26 o
  -3  -5   7       16.37       16.86      5.07 o
  -2  -5   7       70.32       77.46      4.64 o
  -1  -5   7       33.29       33.80      3.44 o
   0  -5   7        6.38        7.15      2.09 o
   1  -5   7      162.36      158.17      9.19 o
   2  -5   7       32.38       42.91      3.77 o
   3  -5   7       31.21       24.24      3.31 o
  -4  -4   7        1.06        0.00      2.54 o
  -3  -4   7        4.75        5.09      2.48 o
  -2  -4   7        5.80        6.28      1.68 o
  -1  -4   7     1022.32     1073.69     19.34 o
   0  -4   7       66.21       56.03      2.46 o
   1  -4   7       87.36       89.64      4.48 o
   2  -4   7      148.51      156.83      6.50 o
   3  -4   7        6.09       11.24      4.28 o
   4  -4   7        4.24        6.73      3.49 o
  -4  -3   7        3.57        0.50      2.72 o
  -3  -3   7      229.55      202.82      9.37 o
  -2  -3   7       58.19       55.65      2.35 o
  -1  -3   7      395.72      418.36     11.17 o
   0  -3   7      309.07      280.35      8.79 o
   1  -3   7       49.23       45.60      1.72 o
   2  -3   7      800.96      775.65     13.41 o
   3  -3   7       31.97       36.44      4.38 o
   4  -3   7        0.09        2.31      2.72 o
  -5  -2   7        1.77        3.54      3.46 o
  -4  -2   7        7.24        5.00      2.55 o
  -3  -2   7        7.71        7.99      1.59 o
  -2  -2   7       98.97       95.85      2.83 o
  -1  -2   7        0.73        3.12      1.19 o
   0  -2   7      444.21      442.13     14.02 o
   1  -2   7      236.59      221.29      4.28 o
   2  -2   7      275.48      246.16      5.70 o
   3  -2   7      621.45      640.57     12.10 o
   4  -2   7       11.08        7.14      2.97 o
  -5  -1   7        1.89        4.72      3.71 o
  -4  -1   7        1.27        0.00      3.62 o
  -3  -1   7       41.36       37.55      2.97 o
  -2  -1   7      211.29      218.29      4.71 o
  -1  -1   7       68.57       66.98      3.05 o
   0  -1   7     1881.63     2024.67     45.65 o
   1  -1   7     1527.02     1372.89     11.44 o
   2  -1   7       25.15       24.22      1.81 o
   3  -1   7      469.64      442.47     10.04 o
   4  -1   7       24.46       19.20      2.85 o
  -5   0   7        0.83        2.88      3.14 o
  -4   0   7        0.60        1.27      1.72 o
  -3   0   7       37.36       30.15      2.89 o
  -2   0   7      293.16      274.67      6.32 o
  -1   0   7     1169.04     1217.37     13.94 o
   0   0   7      616.89      780.94      9.48 o
   1   0   7      665.14      629.88      7.60 o
   2   0   7      120.81      106.42      4.37 o
   3   0   7        6.70        7.39      1.62 o
   4   0   7      112.03      109.79      6.41 o
   5   0   7        0.38        2.27      2.37 o
  -5   1   7       12.92        7.74      4.85 o
  -4   1   7        0.05        2.30      2.01 o
  -3   1   7        1.05        2.46      1.59 o
  -2   1   7       17.78       16.87      1.93 o
  -1   1   7      436.83      427.87      6.02 o
   0   1   7        2.19        3.18      0.72 o
   1   1   7      221.40      217.24      3.52 o
   2   1   7      982.68     1008.72     13.56 o
   3   1   7       41.45       47.07      3.40 o
   4   1   7      228.11      234.27      9.51 o
   5   1   7       13.08       15.12      3.33 o
  -4   2   7        5.86        5.35      1.97 o
  -3   2   7        9.45        7.50      2.03 o
  -2   2   7       14.40       15.65      2.14 o
  -1   2   7      146.56      136.21      4.77 o
   0   2   7     1034.67     1040.53     16.56 o
   1   2   7      635.41      708.23      7.38 o
   2   2   7      565.80      581.54      9.30 o
   3   2   7      217.75      221.22      7.04 o
   4   2   7       17.24       17.09      3.41 o
   5   2   7        1.93        3.84      3.49 o
  -4   3   7        0.09        0.00      2.00 o
  -3   3   7       12.47       13.06      2.99 o
  -2   3   7        4.85        7.15      1.55 o
  -1   3   7        2.46        7.43      1.02 o
   0   3   7      850.45      762.55     21.25 o
   1   3   7      836.33      834.06      8.87 o
   2   3   7       78.36       73.72      3.38 o
   3   3   7      242.96      239.29      7.01 o
   4   3   7       39.76       42.61      4.40 o
   5   3   7        9.73       11.11      3.52 o
  -4   4   7       14.63       11.06      3.03 o
  -3   4   7        6.22        4.94      3.42 o
  -2   4   7       60.70       67.55      3.51 o
  -1   4   7        0.06        1.21      1.73 o
   0   4   7      257.72      222.24      5.30 o
   1   4   7     1650.18     1657.31     17.39 o
   2   4   7        1.33        4.61      1.24 o
   3   4   7      745.02      767.75     19.98 o
   4   4   7       61.78       63.34      6.41 o
   5   4   7       10.36       14.77      4.64 o
  -4   5   7        0.61        0.66      2.37 o
  -3   5   7       20.90       23.50      3.57 o
  -2   5   7       68.88       80.53      6.48 o
  -1   5   7       61.62       57.01      4.97 o
   0   5   7      920.95      945.18     16.85 o
   1   5   7      953.51      892.83      8.02 o
   2   5   7        2.76        3.90      2.03 o
   3   5   7       50.11       59.35      5.85 o
   4   5   7       34.48       35.15      5.15 o
   5   5   7        0.19        1.40      3.32 o
  -4   6   7       36.84       36.32      4.24 o
  -3   6   7        1.54        0.00      2.04 o
  -2   6   7       70.53       69.40      6.35 o
  -1   6   7      654.14      652.26     17.18 o
   0   6   7       53.57       47.35      3.82 o
   1   6   7      206.19      202.61      5.08 o
   2   6   7       18.34       15.29      2.88 o
   3   6   7        9.57        8.84      3.19 o
   4   6   7       29.06       31.53      4.98 o
   5   6   7        0.84        1.31      3.22 o
  -3   7   7       55.03       63.95      6.01 o
  -2   7   7        2.60        1.20      2.55 o
  -1   7   7       64.04       70.11      3.22 o
   0   7   7      148.28      141.28      6.42 o
   1   7   7       30.52       29.44      3.50 o
   2   7   7      833.05      826.04     12.76 o
   3   7   7        7.93        3.60      4.92 o
   4   7   7        4.54        7.74      3.61 o
   5   7   7        0.42        0.00      3.66 o
  -3   8   7        3.28        2.65      2.34 o
  -2   8   7        6.76        5.93      2.70 o
  -1   8   7        9.59       11.88      1.68 o
   0   8   7      223.73      214.52      7.87 o
   1   8   7        0.88        0.00      1.91 o
   2   8   7       65.04       68.75      4.37 o
   3   8   7      219.55      226.24     10.93 o
   4   8   7        0.88        0.38      2.95 o
  -3   9   7        0.03        0.00      2.45 o
  -2   9   7        0.37        0.70      2.67 o
  -1   9   7        0.14        0.00      2.27 o
   0   9   7      135.78      149.11      5.52 o
   1   9   7        2.62        1.54      2.13 o
   2   9   7       69.33       65.85      4.63 o
   3   9   7        1.10        1.52      2.32 o
   4   9   7        4.77        4.47      2.50 o
  -2  10   7        8.58       11.86      3.00 o
  -1  10   7       14.88       11.79      2.93 o
   0  10   7        1.45        0.00      1.97 o
   1  10   7       10.88       12.35      2.93 o
   2  10   7        0.11        2.97      2.34 o
   3  10   7        3.62        5.51      2.25 o
   4  10   7       33.29       40.50      7.73 o
  -1  11   7        5.80        5.80      2.64 o
   0  11   7       19.31       16.67      3.34 o
   1  11   7      153.02      163.12      8.32 o
   2  11   7       32.51       31.44      3.70 o
   3  11   7        8.63        6.36      2.38 o
  -1  12   7        0.05        0.00      2.87 o
   0  12   7       26.43       25.98      4.16 o
   1  12   7       26.30       23.41      3.31 o
   2  12   7        6.81        2.94      3.49 o
  -2  -9   8        0.32        0.00      4.69 o
  -1  -9   8        3.75        3.27      3.12 o
   0  -9   8        4.04        7.28      8.63 o
  -3  -8   8        1.56        3.89      5.20 o
  -2  -8   8       10.78       16.72      6.44 o
  -1  -8   8       15.98       18.29      3.99 o
   0  -8   8       10.19       14.84      3.96 o
   1  -8   8       10.07        5.21      3.49 o
  -3  -7   8        0.36        0.00      2.56 o
  -2  -7   8       29.07       18.28      5.89 o
  -1  -7   8        2.90        0.44      2.17 o
   0  -7   8       39.44       36.01      6.67 o
   1  -7   8        6.24        8.02      3.66 o
   2  -7   8       29.10       31.70      3.72 o
  -4  -6   8        0.00        4.69      4.53 o
  -3  -6   8        1.09        1.86      2.69 o
  -2  -6   8        3.05        5.33      1.67 o
  -1  -6   8       43.64       39.70      4.70 o
   0  -6   8       81.13       92.14      7.60 o
   1  -6   8       77.48       81.02      5.99 o
   2  -6   8       17.31       14.29      2.76 o
   3  -6   8       22.15       29.47      3.90 o
  -4  -5   8       13.71       10.03      5.32 o
  -3  -5   8        0.11        0.97      3.24 o
  -2  -5   8      118.94      121.58      6.08 o
  -1  -5   8       26.70       25.25      3.17 o
   0  -5   8       77.03       78.88      6.48 o
   1  -5   8      167.61      168.00      6.59 o
   2  -5   8       15.39       10.74      2.33 o
   3  -5   8        6.51        2.32      2.06 o
  -4  -4   8        1.35        0.00      4.39 o
  -3  -4   8       23.68       22.64      2.76 o
  -2  -4   8      165.36      172.29      7.08 o
  -1  -4   8        1.79        2.08      1.45 o
   0  -4   8       46.79       47.93      5.22 o
   1  -4   8      229.01      214.97      7.64 o
   2  -4   8      167.05      172.48      6.92 o
   3  -4   8       22.70       20.49      3.08 o
  -4  -3   8        8.39        7.51      2.71 o
  -3  -3   8        1.78        3.32      1.56 o
  -2  -3   8       67.68       68.29      3.64 o
  -1  -3   8       72.09       68.84      3.70 o
   0  -3   8       31.11       28.30      2.51 o
   1  -3   8      294.70      301.23      6.36 o
   2  -3   8      662.54      608.95     12.46 o
   3  -3   8        2.98        1.07      2.30 o
   4  -3   8        8.17        5.56      2.76 o
  -4  -2   8       26.46       22.53      4.77 o
  -3  -2   8       52.75       44.04      2.83 o
  -2  -2   8       19.57       22.98      1.84 o
  -1  -2   8      382.60      392.34      7.12 o
   0  -2   8      395.44      387.28      7.87 o
   1  -2   8       40.58       47.00      2.16 o
   2  -2   8       13.11       12.56      1.55 o
   3  -2   8       38.05       43.96      3.38 o
   4  -2   8       24.17       27.76      4.42 o
  -4  -1   8        4.03        0.67      2.23 o
  -3  -1   8       78.67       67.75      3.80 o
  -2  -1   8       73.99       74.28      2.76 o
  -1  -1   8      193.93      217.53      6.86 o
   0  -1   8       33.42       26.62      1.27 o
   1  -1   8      132.74      119.78      3.38 o
   2  -1   8      158.44      155.65      5.28 o
   3  -1   8       25.19       28.75      2.95 o
   4  -1   8       51.56       60.06      4.44 o
  -4   0   8       11.36        9.66      2.39 o
  -3   0   8       32.23       32.92      3.25 o
  -2   0   8       49.18       49.86      2.80 o
  -1   0   8       41.66       46.79      2.96 o
   0   0   8      965.44     1053.54     24.13 o
   1   0   8      802.22      726.97      8.88 o
   2   0   8      225.22      237.69      6.66 o
   3   0   8      646.49      659.33     12.72 o
   4   0   8        1.30        5.79      2.96 o
  -4   1   8        0.51        0.00      1.95 o
  -3   1   8        8.92        7.85      1.96 o
  -2   1   8       36.20       29.02      3.14 o
  -1   1   8      727.81      695.72     16.46 o
   0   1   8      453.86      538.30      8.66 o
   1   1   8     2384.72     2242.89     30.36 o
   2   1   8      478.29      435.15      7.82 o
   3   1   8      554.04      547.72     11.66 o
   4   1   8       19.46       22.49      3.28 o
  -4   2   8        0.20        3.53      2.30 o
  -3   2   8        9.81       14.28      2.46 o
  -2   2   8       30.12       22.06      2.33 o
  -1   2   8     1246.78     1282.84     11.68 o
   0   2   8      449.52      433.44      6.75 o
   1   2   8     1207.36     1185.27     10.18 o
   2   2   8      801.15      792.20      9.96 o
   3   2   8        5.24        4.01      1.65 o
   4   2   8       78.00       86.21      5.91 o
   5   2   8       12.25       11.12      3.31 o
  -4   3   8        0.82        2.17      2.21 o
  -3   3   8       24.42       21.10      3.13 o
  -2   3   8       37.19       36.52      2.55 o
  -1   3   8      353.66      301.94     14.41 o
   0   3   8      459.42      447.29     13.72 o
   1   3   8      212.43      204.52      4.53 o
   2   3   8     1070.98     1099.92     15.51 o
   3   3   8       85.50       93.90      4.72 o
   4   3   8       14.23       16.28      2.95 o
   5   3   8        3.06        4.17      2.89 o
  -4   4   8        0.06        0.00      2.11 o
  -3   4   8       14.97       16.21      3.59 o
  -2   4   8       36.31       42.53      3.79 o
  -1   4   8      276.43      276.52     10.79 o
   0   4   8      645.92      649.93     12.51 o
   1   4   8       51.65       50.91      6.24 o
   2   4   8      533.15      542.25      9.09 o
   3   4   8      242.41      245.43     11.05 o
   4   4   8       72.96       61.86      6.41 o
   5   4   8        0.21        1.14      4.38 o
  -4   5   8        1.89        3.18      2.23 o
  -3   5   8        6.90       10.10      2.74 o
  -2   5   8       63.48       65.17      4.85 o
  -1   5   8        1.94        2.23      2.86 o
   0   5   8       27.23       26.32      2.55 o
   1   5   8      360.62      351.04     10.60 o
   2   5   8       60.28       64.39      4.33 o
   3   5   8      224.91      221.83     10.88 o
   4   5   8       10.95       11.32      5.02 o
   5   5   8       11.07        6.48      3.54 o
  -4   6   8        8.82        2.61      2.47 o
  -3   6   8        6.35        7.28      2.53 o
  -2   6   8       15.20       11.98      3.06 o
  -1   6   8       11.17       16.97      3.79 o
   0   6   8       37.10       38.43      3.36 o
   1   6   8      337.29      329.70      5.98 o
   2   6   8      694.61      640.21     18.44 o
   3   6   8      129.16      129.64      8.64 o
   4   6   8      203.64      194.06     16.55 o
  -3   7   8        0.75        3.02      2.82 o
  -2   7   8        7.16       10.76      3.31 o
  -1   7   8      219.24      206.69      8.64 o
   0   7   8        5.12        5.19      1.21 o
   1   7   8      357.23      368.77      9.54 o
   2   7   8      469.55      467.57     27.77 o
   3   7   8       20.95       21.93      4.41 o
   4   7   8       36.93       41.04      6.11 o
  -3   8   8        0.75        5.21      2.79 o
  -2   8   8        2.17        0.00      3.01 o
  -1   8   8      130.66      141.73      7.74 o
   0   8   8       34.30       35.99      2.23 o
   1   8   8        1.34        0.89      2.39 o
   2   8   8        6.96        1.71      2.90 o
   3   8   8       25.48       22.48      3.41 o
   4   8   8       16.74       12.58      6.54 o
  -2   9   8        1.28        0.00      2.65 o
  -1   9   8        1.12        6.32      3.21 o
   0   9   8        1.43        1.09      2.03 o
   1   9   8        7.22        6.11      2.16 o
   2   9   8       78.10       74.69      4.99 o
   3   9   8       14.90       17.06      3.98 o
   4   9   8        3.37        0.00      2.66 o
  -2  10   8        0.20        2.52      2.64 o
  -1  10   8        4.63       10.05      2.92 o
   0  10   8      150.83      153.72      8.27 o
   1  10   8        7.00        5.65      2.12 o
   2  10   8       25.09       31.00      3.40 o
   3  10   8       13.61       14.56      3.00 o
   4  10   8        2.30        6.57      4.99 o
  -1  11   8       12.38        9.84      2.98 o
   0  11   8      128.94      140.77      8.27 o
   1  11   8        3.09        0.20      2.40 o
   2  11   8        6.75        9.54      3.65 o
   3  11   8        3.59        5.82      2.74 o
   0  12   8        5.84        4.14      2.59 o
   1  12   8        9.67        4.64      3.40 o
   2  12   8        0.27        0.00      5.96 o
  -2  -8   9        1.37        3.34      3.97 o
  -1  -8   9        1.20        7.96      5.16 o
   0  -8   9        1.86        7.54     11.35 o
   1  -8   9       26.95       32.35      5.59 o
  -3  -7   9        0.87        0.00      4.10 o
  -2  -7   9        5.55       19.27      7.04 o
  -1  -7   9       50.51       49.86      5.76 o
   0  -7   9        2.16        0.00      4.13 o
   1  -7   9       13.21       12.75      2.54 o
   2  -7   9       21.01       20.90      3.30 o
  -3  -6   9        2.51        2.71      4.37 o
  -2  -6   9       34.62       36.27      5.75 o
  -1  -6   9       64.29       71.21      6.44 o
   0  -6   9       24.89       27.88      5.76 o
   1  -6   9        2.57        0.00      2.14 o
   2  -6   9        7.27        2.62      1.79 o
  -4  -5   9        0.01        4.29      5.06 o
  -3  -5   9        8.53        6.20      4.39 o
  -2  -5   9       63.27       61.38      5.69 o
  -1  -5   9        0.55        0.96      2.28 o
   0  -5   9       80.85       81.75      7.14 o
   1  -5   9       28.93       25.51      2.75 o
   2  -5   9        7.47        9.19      2.00 o
   3  -5   9       42.33       44.05      4.28 o
  -4  -4   9       29.57       12.49      5.33 o
  -3  -4   9       16.55       20.27      4.07 o
  -2  -4   9       78.03       80.78      5.09 o
  -1  -4   9        7.53        6.24      1.66 o
   0  -4   9       68.37       77.28      6.84 o
   1  -4   9       53.01       53.08      3.60 o
   2  -4   9        7.88        7.59      2.09 o
   3  -4   9       13.58       13.54      3.24 o
  -4  -3   9        2.66        1.04      3.49 o
  -3  -3   9        1.24        5.56      2.86 o
  -2  -3   9       90.96       81.97      4.95 o
  -1  -3   9       97.44       98.25      5.18 o
   0  -3   9        5.83        7.98      1.89 o
   1  -3   9      300.87      308.86      6.70 o
   2  -3   9       14.87       15.28      2.38 o
   3  -3   9        5.14        3.20      1.80 o
  -4  -2   9       31.38       43.29      9.18 o
  -3  -2   9       52.39       50.57      4.02 o
  -2  -2   9       96.85      100.70      9.33 o
  -1  -2   9      164.46      168.38      9.38 o
   0  -2   9        2.66        3.01      0.70 o
   1  -2   9      687.71      672.35     20.48 o
   2  -2   9      172.45      162.35      4.98 o
   3  -2   9       29.49       35.88      4.52 o
   4  -2   9       92.05       89.93      7.27 o
  -4  -1   9        5.09        4.18      5.14 o
  -3  -1   9       34.00       34.04      2.80 o
  -2  -1   9       14.44       11.73      1.43 o
  -1  -1   9      167.02      153.61      5.56 o
   0  -1   9      658.92      711.30     18.85 o
   1  -1   9       32.65       37.09      2.16 o
   2  -1   9     1653.53     1588.56     17.33 o
   3  -1   9       42.73       41.99      2.76 o
   4  -1   9        6.70        0.00      3.37 o
  -4   0   9        0.02        0.95      2.30 o
  -3   0   9        1.96        0.97      1.41 o
  -2   0   9       25.68       25.59      2.26 o
  -1   0   9       81.76       71.25      4.65 o
   0   0   9     1715.21     1861.15     40.08 o
   1   0   9        7.05        6.16      1.38 o
   2   0   9      630.22      619.58      9.36 o
   3   0   9        9.49        6.84      2.14 o
   4   0   9        1.52        3.85      1.97 o
  -4   1   9        0.01        2.44      2.56 o
  -3   1   9       24.75       15.85      2.38 o
  -2   1   9      223.41      229.20      6.28 o
  -1   1   9       94.34       86.38      4.86 o
   0   1   9      126.34      128.19      4.09 o
   1   1   9      348.30      334.26      6.76 o
   2   1   9      174.46      182.85      6.05 o
   3   1   9       58.21       61.80      4.18 o
   4   1   9       22.48       27.17      3.52 o
  -4   2   9        1.59        0.80      1.99 o
  -3   2   9        1.32        0.94      1.40 o
  -2   2   9      280.33      283.94      8.21 o
  -1   2   9        1.99        2.97      0.84 o
   0   2   9       82.03       72.16      3.78 o
   1   2   9     1502.58     1460.57     13.26 o
   2   2   9      516.10      523.48      9.43 o
   3   2   9      638.24      630.67     12.74 o
   4   2   9       70.28       76.16      5.69 o
  -4   3   9        1.33        0.00      2.53 o
  -3   3   9        2.79        4.14      1.88 o
  -2   3   9        1.88        2.68      1.27 o
  -1   3   9      398.72      410.22     11.03 o
   0   3   9        2.80        3.60      0.72 o
   1   3   9      523.41      512.49      6.75 o
   2   3   9      961.81      960.13     12.08 o
   3   3   9       52.37       59.50      3.94 o
   4   3   9       83.26       81.31      6.03 o
  -4   4   9        0.74        0.00      1.97 o
  -3   4   9        0.25        0.53      2.05 o
  -2   4   9       69.19       85.59      5.21 o
  -1   4   9      148.04      154.46      8.63 o
   0   4   9      319.31      310.35      8.42 o
   1   4   9        8.65        9.82      1.65 o
   2   4   9      622.18      576.70     11.98 o
   3   4   9      168.73      152.36      9.02 o
   4   4   9       29.24       36.52     12.82 o
  -4   5   9        3.37        3.06      4.14 o
  -3   5   9        2.54        2.69      3.07 o
  -2   5   9        0.11        2.67      1.98 o
  -1   5   9       11.38       14.86      3.49 o
   0   5   9      747.76      760.23     12.07 o
   1   5   9      205.82      203.97      5.86 o
   2   5   9      509.49      446.13     22.71 o
   3   5   9      245.08      242.55     11.43 o
   4   5   9        0.68        0.54      3.43 o
  -3   6   9        0.97        0.44      2.28 o
  -2   6   9       15.92       13.60      3.42 o
  -1   6   9       24.52       22.80      4.01 o
   0   6   9      319.37      316.57      8.92 o
   1   6   9       89.14       90.84      2.94 o
   2   6   9        1.94        2.74      2.56 o
   3   6   9      236.88      225.87     11.53 o
   4   6   9        3.16        1.00      2.95 o
  -3   7   9        6.28        4.32      2.60 o
  -2   7   9       42.67       49.14      6.17 o
  -1   7   9       12.73       13.78      2.86 o
   0   7   9       20.39       19.93      2.60 o
   1   7   9       28.41       26.96      2.64 o
   2   7   9       54.98       51.77      5.65 o
   3   7   9       69.66       68.07      6.67 o
   4   7   9       39.66       42.54      5.90 o
  -3   8   9        0.39        0.00      2.63 o
  -2   8   9       11.44       13.17      3.40 o
  -1   8   9        7.53        6.55      2.58 o
   0   8   9       29.35       30.46      3.51 o
   1   8   9      213.21      212.94      9.26 o
   2   8   9       31.14       35.38      6.27 o
   3   8   9        3.36        1.70      3.34 o
   4   8   9       10.32        8.19      3.58 o
  -2   9   9        0.02        1.15      2.36 o
  -1   9   9       74.72       92.72      6.70 o
   0   9   9       52.25       46.04      4.41 o
   1   9   9       29.59       36.03      4.81 o
   2   9   9      148.54      148.42     19.16 o
   3   9   9       11.15        8.21      3.00 o
   4   9   9        9.21       16.39      4.59 o
  -2  10   9        1.40        1.74      2.69 o
  -1  10   9       11.21       22.44      3.94 o
   0  10   9        9.38        3.58      2.29 o
   1  10   9        6.93        4.03      2.21 o
   2  10   9        4.02        2.49      3.00 o
   3  10   9        0.93        1.50      2.49 o
  -1  11   9        6.57        8.07      4.23 o
   0  11   9        9.04        7.30      2.60 o
   1  11   9        2.81        1.34      4.89 o
   2  11   9        7.82        8.59      6.55 o
   3  11   9       26.69       25.80      4.61 o
   0  12   9       36.58       43.63      5.95 o
   1  12   9       12.10       10.98      3.43 o
   2  12   9        0.31        5.49      8.46 o
  -1  -8  10        0.06        0.00      4.62 o
   0  -8  10       10.89       15.15      3.54 o
  -2  -7  10        0.04        3.86      4.22 o
  -1  -7  10        6.93        1.09      3.28 o
   0  -7  10        1.92        1.36      3.86 o
   1  -7  10       16.70       20.85      4.84 o
  -3  -6  10        8.94       11.30      5.03 o
  -2  -6  10        3.59        4.06      4.23 o
  -1  -6  10       10.04       14.66      3.75 o
   0  -6  10        9.63        9.83      2.98 o
   1  -6  10        9.54        9.97      2.92 o
   2  -6  10       57.59       60.33      5.85 o
  -3  -5  10        0.08        0.00      2.83 o
  -2  -5  10       13.58        9.36      3.10 o
  -1  -5  10       37.32       41.76      5.09 o
   0  -5  10       97.52       91.47      6.27 o
   1  -5  10       19.14       19.18      2.58 o
   2  -5  10      103.36      105.03      5.99 o
  -3  -4  10        0.44        1.39      2.88 o
  -2  -4  10       82.63       81.71     12.70 o
  -1  -4  10        9.82       10.00      2.30 o
   0  -4  10      198.96      192.29      9.90 o
   1  -4  10       44.45       36.55      3.11 o
   2  -4  10       18.77       21.94      3.37 o
   3  -4  10       65.39       74.84      5.53 o
  -4  -3  10       28.65       20.84      6.92 o
  -3  -3  10       32.83       30.14      4.90 o
  -2  -3  10        0.77        0.00      3.00 o
  -1  -3  10        4.42        6.78      1.95 o
   0  -3  10      160.25      150.52      4.32 o
   1  -3  10      430.20      410.33     10.48 o
   2  -3  10       21.38       23.29      2.79 o
   3  -3  10      118.93      120.09      6.49 o
  -4  -2  10        0.15        5.22      5.92 o
  -3  -2  10       46.34       41.19      5.29 o
  -2  -2  10        3.39        3.03      1.50 o
  -1  -2  10       50.63       50.64      4.36 o
   0  -2  10       83.12       80.51      5.65 o
   1  -2  10      683.51      667.93     29.67 o
   2  -2  10       72.86       72.15      4.30 o
   3  -2  10       99.67       93.47      5.59 o
  -4  -1  10        7.32       13.90      5.54 o
  -3  -1  10        2.49        2.98      1.99 o
  -2  -1  10       15.85       13.40      2.39 o
  -1  -1  10      116.09      127.15      6.42 o
   0  -1  10       48.56       54.25      3.73 o
   1  -1  10       83.51       78.86      3.23 o
   2  -1  10      139.42      126.44      4.56 o
   3  -1  10        1.38        0.98      2.75 o
   4  -1  10       43.07       43.49      5.57 o
  -4   0  10        0.36        4.27      5.20 o
  -3   0  10       46.69       51.45      5.52 o
  -2   0  10        4.89        3.11      1.89 o
  -1   0  10       20.46       22.62      3.36 o
   0   0  10       96.07      100.95      3.32 o
   1   0  10       55.62       62.29      3.25 o
   2   0  10      111.92      107.10      4.10 o
   3   0  10      354.54      344.90      9.50 o
   4   0  10       14.64       11.61      2.45 o
  -4   1  10        0.15        6.76      4.81 o
  -3   1  10       12.39       15.59      3.60 o
  -2   1  10        5.72        1.79      1.25 o
  -1   1  10      118.19      106.21      7.52 o
   0   1  10      277.74      301.37      8.71 o
   1   1  10       94.80       86.46      2.82 o
   2   1  10      384.93      400.63      7.51 o
   3   1  10      256.09      257.87      7.15 o
   4   1  10        1.00        2.78      2.01 o
  -4   2  10        0.00        3.23      2.65 o
  -3   2  10        0.59        1.51      1.72 o
  -2   2  10       54.12       57.45      3.68 o
  -1   2  10        0.28        0.00      1.00 o
   0   2  10     1057.19     1034.53     18.54 o
   1   2  10      582.68      557.31     10.62 o
   2   2  10      613.88      617.05     11.18 o
   3   2  10      197.36      189.44      6.17 o
   4   2  10        3.95        4.06      2.44 o
  -4   3  10        0.24        0.00      2.55 o
  -3   3  10        0.02        0.00      1.99 o
  -2   3  10       98.75       91.46      6.38 o
  -1   3  10       74.13       76.15      2.49 o
   0   3  10      325.60      286.79      5.48 o
   1   3  10      977.93      892.49     10.35 o
   2   3  10       49.58       52.15      4.02 o
   3   3  10       79.34       97.17      4.51 o
   4   3  10       81.91       83.18      6.11 o
  -4   4  10        0.18        1.29      3.17 o
  -3   4  10        1.22        1.44      2.06 o
  -2   4  10       79.23       78.13      4.99 o
  -1   4  10      168.64      189.53     16.00 o
   0   4  10        5.26        1.78      1.45 o
   1   4  10      234.17      223.53      7.35 o
   2   4  10      588.29      572.58     13.06 o
   3   4  10        1.51        0.00      2.00 o
   4   4  10       39.39       40.48      5.33 o
  -3   5  10        1.85        3.08      2.42 o
  -2   5  10        6.85        4.01      1.89 o
  -1   5  10      140.25      159.98      9.34 o
   0   5  10       84.44       81.53      6.76 o
   1   5  10      275.17      249.72      8.69 o
   2   5  10      283.51      287.95     11.79 o
   3   5  10       15.25        9.77      2.79 o
   4   5  10        4.87        9.30      2.89 o
  -3   6  10        0.44        0.00      2.17 o
  -2   6  10        1.11        1.76      2.10 o
  -1   6  10        3.83        2.20      5.45 o
   0   6  10      149.92      147.29      6.47 o
   1   6  10      120.90      100.17     12.23 o
   2   6  10      316.28      299.80     17.02 o
   3   6  10       41.07       47.65      4.53 o
   4   6  10        0.88        8.94      3.85 o
  -3   7  10        1.36        1.09      2.55 o
  -2   7  10        0.72        2.65      3.44 o
  -1   7  10        1.03        1.92      1.88 o
   0   7  10      139.11      139.50      6.26 o
   1   7  10      703.16      684.08     39.30 o
   2   7  10      111.32      119.09     13.01 o
   3   7  10      186.77      190.45      8.65 o
   4   7  10        2.58        4.78      3.23 o
  -3   8  10        0.23        4.25      2.90 o
  -2   8  10       22.79       21.44      4.50 o
  -1   8  10       12.56        9.88      2.63 o
   0   8  10       33.03       37.78      3.68 o
   1   8  10      253.33      253.12     12.21 o
   2   8  10       88.16       73.16      7.23 o
   3   8  10      124.87      115.89      8.69 o
   4   8  10       15.02       12.92      4.20 o
  -2   9  10       16.72       22.57      4.00 o
  -1   9  10        0.97        5.37      2.50 o
   0   9  10        0.25        0.76      2.68 o
   1   9  10       17.10       14.16      6.01 o
   2   9  10       24.12       21.68      3.95 o
   3   9  10       21.29       22.70      4.92 o
  -2  10  10        1.06        0.00      3.61 o
  -1  10  10        1.14        0.00      3.19 o
   0  10  10        2.28        6.19      3.13 o
   1  10  10       20.69       21.49      4.63 o
   2  10  10       46.75       44.57     13.17 o
   3  10  10        0.51        6.08      5.87 o
  -1  11  10        7.04        7.51      3.05 o
   0  11  10        3.01        3.29      2.94 o
   1  11  10        2.52        0.00      4.79 o
   2  11  10        9.01       22.62     11.48 o
   1  12  10        0.41        1.65      2.86 o
  -1  -7  11        1.67        5.73      3.96 o
   0  -7  11       30.51       28.02      4.18 o
  -2  -6  11        8.42        8.78      4.15 o
  -1  -6  11        0.80        0.17      2.14 o
   0  -6  11       17.50       15.03      3.48 o
   1  -6  11       39.72       47.36      6.83 o
  -3  -5  11       14.31       13.61      8.52 o
  -2  -5  11        8.84        6.24      3.00 o
  -1  -5  11        8.19        3.63      1.98 o
   0  -5  11        4.16        4.53      2.51 o
   1  -5  11       89.71       89.55     15.60 o
   2  -5  11       43.84       47.55      5.15 o
  -3  -4  11        1.35        4.50      2.94 o
  -2  -4  11        0.45        1.97      2.55 o
  -1  -4  11       39.01       34.07      3.42 o
   0  -4  11       34.36       33.54      3.94 o
   1  -4  11       25.07       14.91      8.37 o
   2  -4  11      135.12      131.64     11.82 o
  -3  -3  11       17.86       18.23      8.25 o
  -2  -3  11        7.76       13.63      4.58 o
  -1  -3  11        0.42        0.00      1.41 o
   0  -3  11       34.67       37.47      3.03 o
   1  -3  11      214.30      229.82     13.91 o
   2  -3  11       84.85       81.42      6.96 o
   3  -3  11       70.94       78.62      6.13 o
  -4  -2  11        7.19        9.71      5.77 o
  -3  -2  11        2.79        1.58      3.33 o
  -2  -2  11       13.67       10.48      3.10 o
  -1  -2  11       10.21       10.70      2.12 o
   0  -2  11      212.30      218.20      6.83 o
   1  -2  11       15.65       20.74      2.76 o
   2  -2  11        1.22        2.68      1.47 o
   3  -2  11      110.20      118.19      7.77 o
  -4  -1  11       11.26        8.81      5.80 o
  -3  -1  11        5.09        1.98      2.97 o
  -2  -1  11       34.71       28.51      3.46 o
  -1  -1  11        4.04        1.66      1.94 o
   0  -1  11      166.06      167.98      8.58 o
   1  -1  11      207.26      221.95      6.62 o
   2  -1  11      109.39       99.36      4.15 o
   3  -1  11       88.50       85.21      6.68 o
  -4   0  11        7.75        0.79      4.28 o
  -3   0  11        4.92        2.22      2.30 o
  -2   0  11       28.68       24.46      3.04 o
  -1   0  11      288.49      304.05     15.86 o
   0   0  11        1.00        0.70      1.23 o
   1   0  11      761.81      790.63     15.57 o
   2   0  11      532.54      510.45     10.27 o
   3   0  11       33.16       31.24      4.08 o
   4   0  11       66.49       74.51      6.77 o
  -4   1  11        0.08        5.12      5.53 o
  -3   1  11        2.07        4.27      2.94 o
  -2   1  11        1.81        1.88      1.89 o
  -1   1  11      350.53      374.71     18.98 o
   0   1  11       76.26       83.23      4.94 o
   1   1  11      438.07      421.05      7.55 o
   2   1  11       66.32       59.40      2.83 o
   3   1  11       31.24       29.56      2.82 o
   4   1  11       34.27       37.68      4.22 o
  -4   2  11        0.07        1.34      3.14 o
  -3   2  11       11.61        5.15      2.94 o
  -2   2  11        1.63        1.63      6.99 o
  -1   2  11       34.10       34.33      3.54 o
   0   2  11      199.23      232.88      8.29 o
   1   2  11      145.81      146.31      4.98 o
   2   2  11        7.18        8.83      1.64 o
   3   2  11      145.89      157.62      6.66 o
   4   2  11        6.01        6.41      2.19 o
  -4   3  11        0.85        2.26      3.23 o
  -3   3  11       60.00       57.42      6.97 o
  -2   3  11        0.46        3.37      4.11 o
  -1   3  11        5.17        3.51      1.04 o
   0   3  11      446.79      441.67      9.97 o
   1   3  11      244.05      238.40      8.18 o
   2   3  11      208.79      204.34      8.02 o
   3   3  11      133.28      140.61      7.13 o
   4   3  11       14.86       21.97      4.35 o
  -3   4  11        0.16        0.00      2.87 o
  -2   4  11       41.64       34.41      3.43 o
  -1   4  11       32.94       48.13      5.43 o
   0   4  11      199.12      181.46     13.75 o
   1   4  11     1109.87     1055.83     24.21 o
   2   4  11       26.34       20.74      4.39 o
   3   4  11      329.49      319.82     10.57 o
   4   4  11       64.45       68.51      7.05 o
  -3   5  11        9.09        8.88      8.19 o
  -2   5  11        9.11        9.10      2.21 o
  -1   5  11       71.44       87.01      9.06 o
   0   5  11       19.09       23.16      3.95 o
   1   5  11     1214.11     1188.58     26.32 o
   2   5  11      187.16      182.52     12.06 o
   3   5  11       16.37       20.26      7.98 o
   4   5  11      104.30       95.54      8.29 o
  -3   6  11        1.96        3.60      3.79 o
  -2   6  11        0.25        0.00      2.07 o
  -1   6  11      153.29      163.79     10.07 o
   0   6  11      133.39      139.64      9.40 o
   1   6  11        7.96        6.91      3.60 o
   2   6  11      328.06      302.14     17.97 o
   3   6  11        9.86       10.56      4.08 o
   4   6  11       26.05       28.46      5.04 o
  -3   7  11        0.66        0.00      2.76 o
  -2   7  11        3.34        0.00      3.36 o
  -1   7  11       14.67       17.86      9.28 o
   0   7  11       75.91       78.92      7.12 o
   1   7  11       24.42       16.63      3.13 o
   2   7  11      256.42      254.35     14.48 o
   3   7  11        3.15       10.71      3.66 o
   4   7  11        3.83        3.99      2.60 o
  -2   8  11        4.81        1.23      3.46 o
  -1   8  11        0.10        0.53      3.75 o
   0   8  11       30.47       35.68      5.20 o
   1   8  11        2.69        0.00      5.34 o
   2   8  11      115.48       99.90      8.18 o
   3   8  11       91.34       95.56      8.14 o
   4   8  11        7.55        6.58      2.78 o
  -2   9  11        0.44        0.00      4.87 o
  -1   9  11        7.19       10.00      3.52 o
   0   9  11        9.56        8.60      3.65 o
   1   9  11       71.97       56.48     13.67 o
   2   9  11       19.73       17.06      7.98 o
   3   9  11       20.46       20.14      4.46 o
  -1  10  11       17.83       25.74      5.41 o
   0  10  11        1.04        0.00      3.34 o
   1  10  11        8.27       10.32      3.89 o
   2  10  11       47.37       44.27      5.98 o
   3  10  11        0.27        0.00      3.22 o
   0  11  11        1.79        1.81      5.61 o
   1  11  11        5.11       12.23      4.19 o
   2  11  11        1.17        5.62      4.92 o
  -1  -6  12        0.02        2.17      3.14 o
   0  -6  12        5.01        2.59      2.38 o
  -2  -5  12        1.39        0.00      3.36 o
  -1  -5  12        9.46        4.51      3.07 o
   0  -5  12        5.83        0.56      2.99 o
   1  -5  12       59.90       59.30      6.76 o
  -3  -4  12        0.84        0.00      3.81 o
  -2  -4  12        3.44        0.00      2.52 o
  -1  -4  12       31.14       29.68      3.68 o
   0  -4  12        9.42        8.18      2.31 o
   1  -4  12       56.91       53.94      6.59 o
   2  -4  12       22.55       12.63      4.34 o
  -3  -3  12       19.38       19.69      7.41 o
  -2  -3  12        2.62        0.33      9.02 o
  -1  -3  12       47.16       52.70      3.82 o
   0  -3  12        1.99        2.35      2.03 o
   1  -3  12       80.60       92.07      8.34 o
   2  -3  12      113.61      116.68     11.25 o
  -3  -2  12        0.86        2.07      3.30 o
  -2  -2  12        1.88        2.38      3.26 o
  -1  -2  12       98.25      102.45      5.22 o
   0  -2  12      168.59      198.77      9.87 o
   1  -2  12        0.34        1.39      3.88 o
   2  -2  12       86.46       94.56      9.59 o
   3  -2  12       74.11       92.93      9.67 o
  -3  -1  12        0.47        0.00      3.08 o
  -2  -1  12       21.63       16.25      3.05 o
  -1  -1  12        4.22        0.00      1.53 o
   0  -1  12      140.96      156.46      5.64 o
   1  -1  12      218.66      232.86      8.39 o
   2  -1  12       54.03       51.58      6.23 o
   3  -1  12      104.73      107.86     10.02 o
  -3   0  12        0.22        0.49      4.85 o
  -2   0  12        2.05        4.42      2.77 o
  -1   0  12       99.79      104.05      5.29 o
   0   0  12      146.03      158.79      5.41 o
   1   0  12      220.91      232.62      7.76 o
   2   0  12        0.15        0.35      2.29 o
   3   0  12      104.02       98.97      9.55 o
  -3   1  12        0.02        0.00      2.67 o
  -2   1  12        4.20        0.00      2.70 o
  -1   1  12       32.61       39.04      3.24 o
   0   1  12        8.62        6.44      2.12 o
   1   1  12      157.53      159.32      6.43 o
   2   1  12      336.01      328.02      8.30 o
   3   1  12        6.99        6.09      1.76 o
  -3   2  12        1.53        0.00      2.62 o
  -2   2  12        2.90        2.86      2.43 o
  -1   2  12       50.84       52.67      3.58 o
   0   2  12      136.58      157.33      6.59 o
   1   2  12        3.91        8.31      2.16 o
   2   2  12      862.20      826.43     19.40 o
   3   2  12       22.38       21.82      2.65 o
   4   2  12       28.68       29.15     11.70 o
  -3   3  12        0.05        2.32      3.60 o
  -2   3  12        3.80        7.77      3.16 o
  -1   3  12       88.90       87.52      7.17 o
   0   3  12      479.78      465.42     10.50 o
   1   3  12      138.99      128.94      7.41 o
   2   3  12      394.98      375.18      9.54 o
   3   3  12      101.21      101.31      6.30 o
   4   3  12       19.22       21.30     10.06 o
  -3   4  12        1.35        0.00      3.38 o
  -2   4  12        9.59        6.18      4.87 o
  -1   4  12       30.19       28.74      6.80 o
   0   4  12      440.47      439.28     15.95 o
   1   4  12        9.53        9.56      3.49 o
   2   4  12       27.39       35.62      3.87 o
   3   4  12      151.82      149.97      7.56 o
   4   4  12        0.70        0.00      2.44 o
  -3   5  12        8.05        7.73      7.01 o
  -2   5  12       18.15       22.61      4.56 o
  -1   5  12        6.29        8.99      3.41 o
   0   5  12        7.29        0.00      2.73 o
   1   5  12      284.04      285.74     13.39 o
   2   5  12        4.46       10.49      5.22 o
   3   5  12       97.29      104.69      7.95 o
   4   5  12       47.62       46.85      4.56 o
  -3   6  12        0.10        0.00      3.41 o
  -2   6  12        7.67        7.16      3.76 o
  -1   6  12       14.97       25.19      4.90 o
   0   6  12       20.18       16.66      4.44 o
   1   6  12      129.28      129.48     13.24 o
   2   6  12       63.08       70.08     10.31 o
   3   6  12       18.47       15.56      3.25 o
   4   6  12       40.26       36.88      4.49 o
  -2   7  12        1.27        0.52      3.38 o
  -1   7  12       15.29       13.21      4.15 o
   0   7  12        0.82        0.00      3.56 o
   1   7  12      219.45      209.87     12.00 o
   2   7  12       67.44       76.43      7.61 o
   3   7  12       26.70       23.30      4.32 o
  -2   8  12        3.67        3.30      4.73 o
  -1   8  12       34.31       38.30      5.85 o
   0   8  12      112.30      111.54      9.03 o
   1   8  12        9.12        9.59      3.77 o
   2   8  12       48.00       61.37      7.16 o
   3   8  12        9.18       10.30      3.85 o
  -1   9  12        0.20        0.70      3.03 o
   0   9  12       46.49       63.14     12.98 o
   1   9  12       33.93       27.09      7.82 o
   2   9  12       69.84       63.83     12.03 o
   3   9  12       29.45       25.12      4.91 o
  -1  10  12        1.55        6.34      3.75 o
   0  10  12       11.14        7.77      3.33 o
   1  10  12       38.37       40.18      5.91 o
   2  10  12        9.96       13.43      8.31 o
   0  11  12        0.90        0.00      4.04 o
   1  11  12       22.44       27.01      7.33 o
  -1  -5  13       12.37        9.19      2.71 o
   0  -5  13       28.57       27.03      4.78 o
  -2  -4  13        1.57        0.00      6.01 o
  -1  -4  13        7.28        5.41      2.26 o
   0  -4  13      134.50      143.08     10.25 o
   1  -4  13       22.61       25.33      4.87 o
  -2  -3  13        6.35        0.00      7.92 o
  -1  -3  13       14.28       14.31      2.79 o
   0  -3  13       55.51       55.45      6.22 o
   1  -3  13      103.51      110.20      9.15 o
   2  -3  13       38.92       54.87      7.35 o
  -3  -2  13        1.24        4.74      3.38 o
  -2  -2  13        6.47        8.90      3.47 o
  -1  -2  13        8.65        9.24      2.16 o
   0  -2  13      200.38      183.32     10.65 o
   1  -2  13       42.68       53.38      6.06 o
   2  -2  13      207.71      230.41     29.51 o
  -3  -1  13        0.91        0.06      3.30 o
  -2  -1  13        2.58        4.71      5.68 o
  -1  -1  13       17.16       21.81      4.35 o
   0  -1  13       23.90       24.49      2.94 o
   1  -1  13        0.07        0.00      3.80 o
   2  -1  13      225.10      244.48     20.99 o
   3  -1  13       78.47       65.22      9.49 o
  -3   0  13        1.58        0.00      6.73 o
  -2   0  13        0.30        0.00      2.13 o
  -1   0  13       21.75       17.72      2.63 o
   0   0  13       58.53       80.87      5.21 o
   1   0  13      147.26      157.58      6.89 o
   2   0  13       41.99       46.43      5.01 o
   3   0  13      138.43      148.78     11.56 o
  -3   1  13        0.58        0.25      3.82 o
  -2   1  13       36.35       38.99      4.65 o
  -1   1  13        1.42        0.00      2.45 o
   0   1  13       68.00       78.09      5.04 o
   1   1  13      516.62      553.55     13.72 o
   2   1  13        0.69        1.95      1.61 o
   3   1  13      164.92      156.77      9.36 o
  -3   2  13        0.88        3.37      2.89 o
  -2   2  13       21.76       16.65      3.88 o
  -1   2  13       57.22       66.24      5.53 o
   0   2  13       32.56       30.34      3.55 o
   1   2  13      219.64      211.46      8.46 o
   2   2  13      157.57      146.36      7.66 o
   3   2  13       35.13       33.49      3.73 o
  -3   3  13        0.03        0.31      3.98 o
  -2   3  13        1.49        1.34      3.23 o
  -1   3  13       28.88       40.03      9.09 o
   0   3  13        8.52        8.83      2.48 o
   1   3  13        2.64        2.83      1.55 o
   2   3  13      173.40      181.18      8.84 o
   3   3  13       37.04       29.86      4.56 o
  -3   4  13        0.02        0.00      3.34 o
  -2   4  13        0.07        2.40      2.74 o
  -1   4  13       54.07       44.59      6.34 o
   0   4  13       14.90       18.85      4.06 o
   1   4  13       14.91        7.57      5.34 o
   2   4  13      118.96      122.10      8.94 o
   3   4  13       81.82       77.92      6.27 o
  -3   5  13        0.82        2.10      5.15 o
  -2   5  13        1.52        4.14      3.62 o
  -1   5  13       23.38       19.98      4.35 o
   0   5  13      381.52      396.98     40.04 o
   1   5  13        0.71        4.64      3.03 o
   2   5  13      192.39      170.72     14.55 o
   3   5  13      168.45      168.66     10.23 o
  -2   6  13       11.16       15.52      4.25 o
  -1   6  13       21.49       26.84      4.99 o
   0   6  13      605.05      578.02     20.05 o
   1   6  13      100.25       91.98      8.33 o
   2   6  13        2.21        0.00      4.01 o
   3   6  13      134.78      132.06      9.14 o
  -2   7  13       12.21       12.44      4.54 o
  -1   7  13       34.51       42.35      7.97 o
   0   7  13        4.16        1.54      5.03 o
   1   7  13      112.66      103.86      8.98 o
   2   7  13       19.19       16.19      4.34 o
   3   7  13       40.68       31.25      6.84 o
  -2   8  13        0.23        7.88      3.77 o
  -1   8  13        8.51        6.67      4.01 o
   0   8  13       10.01        9.07      3.33 o
   1   8  13       54.28       55.42      6.78 o
   2   8  13       38.03       39.89      7.86 o
   3   8  13        0.13        0.00      3.70 o
  -1   9  13        2.58        5.20      2.83 o
   0   9  13       15.54       15.63      3.91 o
   1   9  13       60.01       61.24     12.98 o
   2   9  13       43.23       39.30      6.05 o
   0  10  13       25.58       33.34      6.26 o
   1  10  13        7.33       13.74      4.14 o
   2  10  13       20.65       29.04     10.17 o
  -1  -4  14        8.27        6.58      3.38 o
   0  -4  14        9.37        9.25      3.64 o
  -2  -3  14        1.89        0.00      3.06 o
  -1  -3  14        1.11        2.34      2.80 o
   0  -3  14        2.68        4.61      5.39 o
   1  -3  14       66.03       72.47     13.48 o
  -2  -2  14        1.42        0.00      3.57 o
  -1  -2  14        6.03        8.00      2.23 o
   0  -2  14       49.79       61.21      6.53 o
   1  -2  14      108.57      110.13      9.06 o
   2  -2  14       15.46       11.10      4.00 o
  -2  -1  14       26.38       25.54      5.18 o
  -1  -1  14       15.72       21.41      2.93 o
   0  -1  14        7.53        9.09      2.38 o
   1  -1  14       36.21       36.90      4.46 o
   2  -1  14       80.25       82.25      8.18 o
  -2   0  14        0.00        8.82      3.62 o
  -1   0  14        2.90       10.38      3.17 o
   0   0  14       93.26      106.41      6.30 o
   1   0  14        8.12        9.09      2.03 o
   2   0  14      171.54      185.38     10.34 o
  -2   1  14       16.97       21.32      4.71 o
  -1   1  14       12.24       11.12      2.86 o
   0   1  14      123.89      141.33      8.99 o
   1   1  14       11.12        9.59      3.25 o
   2   1  14       60.02       67.29      4.79 o
   3   1  14      225.91      254.47     11.94 o
  -2   2  14        6.76        6.62      4.81 o
  -1   2  14       10.75        6.28      2.62 o
   0   2  14       39.25       37.20      4.10 o
   1   2  14      110.85      119.52      8.48 o
   2   2  14        0.70        3.55      2.99 o
   3   2  14      144.53      145.14      9.03 o
  -2   3  14        4.24        4.11      3.92 o
  -1   3  14       13.36       15.13      3.88 o
   0   3  14        7.46        6.46      3.42 o
   1   3  14      500.46      490.73     23.07 o
   2   3  14       74.09       69.09      7.12 o
   3   3  14       60.04       51.72      6.27 o
  -2   4  14        2.04        1.68      2.60 o
  -1   4  14      135.53      158.80     10.47 o
   0   4  14        2.61        1.43      3.02 o
   1   4  14      188.26      182.29     11.26 o
   2   4  14      252.72      233.24     12.78 o
   3   4  14        4.86       12.28      3.73 o
  -2   5  14        0.09        1.24      5.47 o
  -1   5  14       58.60       59.86     10.25 o
   0   5  14       14.29       20.09      4.84 o
   1   5  14        4.94        8.62      3.00 o
   2   5  14       98.53       89.88     10.88 o
   3   5  14       17.26       32.02      8.17 o
  -2   6  14        4.64        3.90      4.04 o
  -1   6  14        5.53       11.51      4.13 o
   0   6  14        3.44        8.04      4.46 o
   1   6  14        7.58        9.46      4.80 o
   2   6  14       68.01       58.71      9.11 o
   3   6  14      130.15      140.54     14.56 o
  -1   7  14        0.08        0.00      4.25 o
   0   7  14       30.14       32.13      5.32 o
   1   7  14       95.21       91.41     11.12 o
   2   7  14        1.57        0.10      6.80 o
   3   7  14       63.88       98.74     13.09 o
  -1   8  14       12.14       23.28      5.24 o
   0   8  14       34.64       31.49      5.65 o
   1   8  14       66.26       62.30      7.71 o
   2   8  14       45.64       37.05      7.62 o
   0   9  14        0.00        2.13      3.17 o
   1   9  14        3.78        2.20      2.97 o
   2   9  14       15.13        5.20      3.99 o
  -1  -2  15       10.24       11.14      4.88 o
   0  -2  15       16.66       18.17      3.81 o
   1  -2  15       19.17       21.23      4.45 o
  -1  -1  15       44.01       46.47      4.85 o
   0  -1  15        3.54        0.20      8.23 o
   1  -1  15      101.54      112.73      8.84 o
  -2   0  15        0.45        1.11      3.42 o
  -1   0  15       30.49       37.16      4.48 o
   0   0  15        2.24        1.61      2.57 o
   1   0  15      138.04      135.19     16.58 o
   2   0  15      112.45      123.58      8.39 o
  -2   1  15        2.76        1.72      2.36 o
  -1   1  15       10.24       12.61      2.75 o
   0   1  15       72.15       83.43      6.20 o
   1   1  15       30.39       29.47      4.48 o
   2   1  15      167.13      183.81     11.58 o
  -2   2  15        0.18        3.85      8.49 o
  -1   2  15        1.64        0.00      2.12 o
   0   2  15      111.88      125.25      7.53 o
   1   2  15       32.64       40.45      5.56 o
   2   2  15      133.40      133.80     10.91 o
  -2   3  15        6.31       19.60      4.95 o
  -1   3  15       19.78       27.56      5.99 o
   0   3  15      106.57      110.59      7.27 o
   1   3  15      153.87      161.78     10.63 o
   2   3  15        3.00        0.16      2.50 o
  -2   4  15        1.78        0.39      5.05 o
  -1   4  15        0.65        6.77      3.77 o
   0   4  15        1.16        0.17      4.50 o
   1   4  15       91.06       92.86      6.80 o
   2   4  15       51.08       35.03     11.37 o
  -2   5  15        3.65        0.13      3.82 o
  -1   5  15       53.71       45.36      6.26 o
   0   5  15       49.57       66.72     13.59 o
   1   5  15       42.20       34.62      5.38 o
   2   5  15      135.80      125.31     13.97 o
  -1   6  15       24.08       20.39      5.18 o
   0   6  15        6.33       11.17      6.11 o
   1   6  15        4.59        4.24      3.43 o
   2   6  15      141.22      141.11     15.12 o
  -1   7  15       76.58       83.86      8.76 o
   0   7  15       25.51       30.42      6.67 o
   1   7  15        0.50        6.62      3.46 o
   2   7  15       61.40       68.31      7.96 o
   0   8  15        7.90        8.96      4.21 o
   1   8  15        9.87        6.06      4.78 o
  -1   0  16        2.20        2.71      2.49 o
   0   0  16        7.55        1.01      4.71 o
  -1   1  16       17.82       14.26      4.80 o
   0   1  16       23.60       32.51      4.36 o
   1   1  16       61.69       66.13     11.31 o
  -1   2  16        9.57       12.75      3.08 o
   0   2  16       24.09       24.58      5.10 o
   1   2  16        3.56        3.12      4.53 o
  -1   3  16        0.42        1.02      3.36 o
   0   3  16       26.67       34.48      4.96 o
   1   3  16        5.88       14.99      3.85 o
  -1   4  16        1.02        0.00      2.68 o
   0   4  16       61.01       68.19      7.03 o
   1   4  16       68.17       74.77      6.42 o
  -1   5  16       18.84       23.80      5.00 o
   0   5  16       23.33       19.49      6.99 o
   1   5  16      115.24      108.41      9.21 o
   0   6  16        0.14        1.35      3.22 o
   1   6  16       34.20       34.43      7.74 o
   0   7  16        1.34       11.51      8.19 o
   1   7  16       12.53        5.86      4.37 o
 
